# Supplementary material for: Linked CD4+/CD8+ T cell neoantigen vaccination overcomes immune checkpoint blockade resistance and enables tumor regression
Source: J Clin Invest. 2023 Sep 1;133(17):e164258. doi: 10.1172/JCI164258 (PMC10471175; doi:10.1172/JCI164258)
Supplement: Supporting data values [file jci-133-164258-s112.xlsx]

## Sheet: Figure 1
Figure 1B upper panel
Naïve	SCC VII	polyI:C	SCC VII + polyI:C
772000	2140	18000	2150
1110000	29300	1190000	1260
811000	678000	23700	1240
936000	1070000	998000	1450
1180000	1630000	41800	986
97400	1540	483000	784
256000	1720	1180000	9850
424000	12400	231000	1810
504000	2030000	501000	724
2120000	55200	94400	1620
Figure 1B lower panel
Time (days)	Naive											SCC VII					polyI:C											SCC VII + polyI:C
0	0	0	0	0	0	0	0	0	0	0	0	0	0	0	0	0	0	0	0	0	0	0	0	0	0	0	0	0	0	0	0	0	0	0	0	0	0	0
2	0	0.0330102	0	0.099541	0.159604	0.0207616	0	0.0169969	0	0.0305839	0.0387924	0	0.130924	0	0	0.106446	0.0483519	0	0	0	0	0.0540153	0	0.0396296	0.0428023	0.0254611	0.0345257	0	0	0	0.0396296	0.0519686	0.0209448	0.0310593	0.0452132	0.01515	0.0160558	0.0282796
4	0.0899959	0.119432	0.139197	0.0246331	0.108084	0.0550585	0	0.0589983	0.0238234	0.0483519	0.0694558	0	0.0273913	0	0	0.030821	0.0280558	0.0949396	0	0.112533	0.0554092	0.101107	0	0.128446	0.0320248	0.0819907	0.0694558	0.001	0.001	0.001	0.001	0.001	0.0407645	0.0301134	0.0731982	0	0.057185	0.0428023
6	0.130924	0.161031	0.139848	0.192193	0.184252	0.0711029	0.0783938	0.101107	0.130302	0.187402	0.11197	0	0.112533	0.0875897	0.104289	0.0969667	0	0.202853	0.122388	0.149168	0	0.175016	0.1212	0.173507	0.127219	0.123584	0.125393	0.001	0.001	0.001	0.001	0.001	0.0112495	0.0138563	0.00535029	0.0107709	0.0159024	0.0303481
8	0.181913	0.362934	0.492806	0.528325	0.27111	0.097991	0.308127	0.156775	0.320421	0.385533	0.186611	0	0.158893	0.294009	0.159604	0.258154	0.175773	0.286588	0	0.18347	0	0.289753	0.409051	0.205367	0.365401	0.172007	0.18347	0.001	0.001	0.001	0.001	0.001	0	0.00688231	0	0.00418879	0	0
10	0.394568	0.440468	0.436282	0.719967	0.406392	0.214766	0.45748	0.286588	0.542675	0.648651	0.347174	0	0.192999	0.477874	0.433506	0.464695	0.301556	0.456046	0.159604	0.252317	0.156073	0.411721	0.602673	0.394568	0.436282	0.198707	0.285538	0.001	0.001	0.001	0.001	0.001	0	0	0	0.00858024	0	0
12	0.329565	0.469061	0.375377	1.07506	0.482322	0.252317	0.413061	0.557283	0.497346	0.988675	0.415749	0	0.356818	0.731684	0.735618	0.911581	0.471987	0.757506	0.242785	0.606131	0	0.377899	1.0776	0.511132	0.291876	0.303736	0.289753	0.001	0.001	0.001	0.001	0.001	0	0	0	0.0104209	0	0
14	0.369121	0.436282	0.40772	1.44292	0.775734	0.157479	0.360479	0.417097	0.355603	0.751494	0.267078	0	0.118263	0.568824	0.32383	0.783928	0.112533	0.489795	0.0871137	0.343604	0.105904	0.4618	1.04145	0.534671	0.426618	0.285538	0.372866	0.001	0.001	0.001	0.001	0.001	0	0	0	0.0137173	0	0
Figure 1C left panel
Naïve	SCC VII + polyI:C	SCC VII + polyI:C + anti-CD4	SCC VII + polyI:C + anti-CD8
233000	1240	62000	1460000
154000	537	1110000	1360000
185000	509	92400	1240000
187000	797	977000	1120000
1130000	959	123000	1980000
Figure 1C right panel
Time (days)	Naive									SCC VII + polyI:C									SCC VII + polyI:C + anti-CD4									SCC VII + polyI:C + anti-CD8
0	0	0	0	0	0	0	0	0		0	0	0	0	0	0				0	0	0	0	0	0				0	0	0	0	0	0
2	0.0252524	0.0382408	0.0461401	0.0650579	0.0215008	0.0256709	0.0612244	0.0519686		0.0160558	0.0135792	0.0337623	0.0271722	0.0358235	0.00565165				0.0416297	0.02988	0.0340155	0.037967	0.0875897	0.044907				0.0711029	0.0360869	0.0110084	0.0155985	0.0263074	0.018308
4	0.0642787	0.0557614	0.0477129	0.0694558	0.0422133	0.0452132	0.0419209	0.0638915		0.0428023	0.0363516	0.0332596	0.0112495	0.0230315	0.01277				0.100061	0.0404788	0.0833674	0.099541	0.10216	0.0749037				0.0461401	0.0719362	0.0557614	0.0493211	0.103754	0.108633
6	0.131549	0.139197	0.115948	0.099541	0.0593655	0.0428023	0.124185	0.10699		0	0.0169969	0.0205795	0.00451087	0	0				0.220011	0.0575446	0.191389	0.0783938	0.0371535	0.0749037				0.132175	0.151218	0.289753	0.172756	0.213036	0.10216
8	0.315914	0.377899	0.207903	0.267078	0.168295	0.135337	0.344791	0.190587		0	0.00742069	0	0	0	0				0.33888	0.35077	0.575489	0.144458	0.208753	0.343604				0.32383	0.391973	0.698812	0.256199	0.285538	0.17126
10	0.971972	0.522029	0.186611	0.639634	0.147137	0.176533	0.391973	0.155373		0.001	0.013442	0.001	0.001	0.001	0.001				0.399794	0.390679	0.663254	0.103754	0.0163655	0.0847594				0.370366	0.268082	0.248475	0.324972	0.268082	0.248475
12	1.04241	0.609601	0.175016	0.573818	0.193808	0.313676	0.413061	0.299387		0.001	0.001	0.001	0.001	0.001	0.001				0.471987	0.549135	0.913856	0.18899	0	0.0766355				0.691223	0.5189	1.02757	0.557283	0.595799	0.423883
14	1.20152	0.537863	0.143793	0.58728	0.173507	0.249432	0.335367	0.22534		0.001	0.001	0.01	0.001	0.001	0.001				1.88267	0.594089	1.1825	0.121793	0	0.0568268				1.00557	0.893515	1.76361	0.577164	0.753494	0.508047
Figure 1D left panel
Naïve	SCC VII + polyI:C	SCC VII + polyI:C + anti-CD4	SCC VII + polyI:C + anti-CD8
159000	629	67200	1510000
440000	283	12100	1280000
496000	889	32300	766000
108000	2720	21900	668000
80000	2180	1190	298000
77000	1110	1230	58400
187000		742	49200
1130000		89000	90700
Figure 1D right panel
Time (days)	Naive								SCC VII + polyI:C								SCC VII + polyI:C + anti-CD4								SCC VII + polyI:C + anti-CD8
0	0	0	0	0	0	0	0	0	0	0	0	0	0	0	0		0	0	0	0	0	0	0	0	0	0	0	0	0	0	0	0
2	0.0682373	0.079283	0.0829068	0.0959496	0.0658433	0.139848	0.0642787	0.0770726	0.0670332	0.0425071	0.0589983	0.056115	0.0364462	0.066635	0.088547		0.10269	0	0.0489966	0.0719362	0.088547	0	0.0489966	0.0593655	0.0516326	0.0619787	0.0382408	0.0740477	0.0833674	0.0788376	0.0678344	0.0568268
4	0.0909706	0.121793	0.115374	0.0969667	0.092941	0.129681	0.0985059	0.0880675	0.044907	0.049647	0.066635	0.0612002	0.0771137	0.0608496	0.0538297		0.0939368	0.0775113	0.0890282	0.110293	0.0819907	0.0512981	0.0949396	0.190587	0.0554092	0.105904	0.0899959	0.10699	0.10699	0.0731982	0.0852268	0.10216
6	0.224446	0.209605	0.163911	0.283446	0.123584	0.27416	0.106446	0.129681	0.01515	0.0240241	0.0280558	0.067102	0.0601045	0.0368849	0.0503031		0.097991	0.0895112	0.0579058	0.184252	0	0	0.0686419	0.276206	0.0499743	0.1212	0.0985059	0.100583	0.182691	0.136616	0.0801788	0.104289
8	0.289753	0.27111	0.279293	0.284491	0.213036	0.35439	0.126	0.163911	0	0	0	0.0654498	0.0211291	0.0215008	0		0.215634	0.0852268	0.186611	0.196247	0	0	0.0731982	0.343604	0.0547093	0.0861668	0.0654498	0.113664	0.20621	0.157479	0.0740477	0.167559
10	0.406392	0.440468	0.320421	0.379164	0.197065	0.466148	0.149168	0.281365	0	0	0	0.0529854	0.00697017	0.030821	0		0.190587	0.0550585	0.133434	0.244672	0	0	0.0810814	0.34837	0.116524	0.216505	0.113664	0.28764	0.372866	0.254253	0.178826	0.279293
12	0.417097	0.544285	0.389388	0.625381	0.214766	0.580523	0.214766	0.343604	0	0	0	0.044907	0	0.0401944	0		0.262096	0.0589983	0.198707	0.250391	0	0	0.135337	0.550758	0.192999	0.166825	0.216505	0.367878	0.580523	0.34837	0.34837	0.447504
14	0.456046	0.79218	0.444681	0.693115	0.197885	0.679943	0.395871	0.312561	0	0	0	0.0280558	0	0.0924457	0		0.410385	0	0.185822	0.0766355	0	0	0.23811	0.59923	0.209605	0.390679	0.272124	0.410385	0.741545	0.403744	0.49583	0.63605

## Sheet: Figure 2
Figure 2A
	Naïve			SCC VII + polyI:C
	Mean	SEM	N	Mean	SEM	N
Media	0	2.9	3	0	0.5	3
Mut_41	0	2.1	3	0	5.6	3
Mut_42	0	2.2	3	0	2.1	3
Mut_43	18.3	5	3	30	0.9	3
Mut_44	18.3	2.3	3	96.7	4.6	3
Mut_45	0	2.5	3	0	1.2	3
Mut_46	18.3	2.5	3	0	6	3
Mut_47	0	5.7	3	0	8.4	3
Mut_48	0	5.1	3	70	6.4	3
Mut_49	0	4.2	3	0	7.2	3
Mut_50	0	4.6	3	0	15.1	3
Mut_51	0	4.4	3	0	6.5	3
Mut_52	0	3.8	3	0	8.9	3
Mut_53	0	1.3	3	0	8	3
Mut_54	0	3.1	3	16.7	10.3	3
Mut_55	0	2.3	3	0	9.8	3
Mut_61	10	3.4	3	61.7	5.8	3
Mut_62	0	1.5	3	0	7.5	3
Mut_63	0	2.6	3	0	6.4	3
Mut_64	0	3.6	3	25	7.4	3
Mut_65	1.7	3.5	3	80	1.6	3
Mut_66	0	4.2	3	21.7	5.9	3
Mut_67	8.3	5.7	3	105	5.8	3
Mut_68	0	4.5	3	65	7.3	3
Mut_69	11.7	4	3	41.7	5.6	3
Mut_70	0	5.1	3	0	3.2	3
Mut_71	0	4.9	3	3.3	4	3
Mut_72	0	4.7	3	43.3	9.5	3
Mut_73	0	4.8	3	0	4.4	3
Mut_74	0	5	3	0	6.9	3
Mut_75	0	4.6	3	0	4.9	3
ConA	2195	9.4	3	1821.7	9.1	3
Figure 2A ELISPOT plates
	Raw Data			Average	StDev	Mean SFC/ 10^6 Cells	St Error			t	p	SI	P1	P2	P3	Poisson
	1	2	3
Naïve
Negative Control 2×10^5 Mononuclear Cells	12	9	16	12.3333	3.51188	0	12.3333	14.3372	2.86744	0	0.5	1	0.575949	0.865623	0.1807	0.540757
Mus_002 Mut 41 + 2×10^5 Mononuclear Cells	12	12	11	11.6667	0.57735	-3.33333	0.333333	10.274	2.0548	-0.324443	0.387494	0.945946	0.575949	0.575949	0.686721	0.612873
Mus_002 Mut 42 + 2×10^5 Mononuclear Cells	10	12	13	11.6667	1.52753	-3.33333	2.33333	11.0554	2.21108	-0.301511	0.392253	0.945946	0.785518	0.575949	0.462099	0.607855
Mus_002 Mut 43 + 2×10^5 Mononuclear Cells	16	8	24	16	8	18.3333	64	25.2212	5.04425	0.7269	0.262172	1.2973	0.1807	0.924079	0.0020848	0.368954
Mus_002 Mut 44 + 2×10^5 Mononuclear Cells	15	18	15	16	1.73205	18.3333	3	11.3039	2.26078	1.62186	0.102899	1.2973	0.258936	0.0766404	0.258936	0.198171
Mus_002 Mut 45 + 2×10^5 Mononuclear Cells	12	7	11	10	2.64575	-11.6667	7	12.693	2.53859	-0.919145	0.206851	0.810811	0.575949	0.961996	0.686721	0.741555
Mus_002 Mut 46 + 2×10^5 Mononuclear Cells	19	15	14	16	2.64575	18.3333	7	12.693	2.53859	1.44437	0.113657	1.2973	0.0466619	0.258936	0.354089	0.219896
Con A + 2×10^5 Mononuclear Cells	508	458	449	471.667	31.7857	2296.67	1010.33	92.3159	18.4632	24.8783	0.000711367	38.2432	0	0	0	0
Negative Control 2×10^5 Mononuclear Cells	31	21	19	23.6667	6.4291	0	41.3333	26.2467	5.24934	0	0.5	1	0.0842578	0.735994	0.857425	0.559226
Mus_002 Mut 47 + 2×10^5 Mononuclear Cells	21	8	8	12.3333	7.50555	-56.6667	56.3333	28.5287	5.70575	-1.9863	0.0598065	0.521127	0.735994	0.99994	0.99994	0.911958
Mus_002 Mut 48 + 2×10^5 Mononuclear Cells	23	15	11	16.3333	6.1101	-36.6667	37.3333	25.6038	5.12076	-1.43208	0.112782	0.690141	0.582034	0.976919	0.998672	0.852542
Mus_002 Mut 49 + 2×10^5 Mononuclear Cells	16	16	10	14	3.4641	-48.3333	12	21.0819	4.21637	-2.29265	0.0518303	0.591549	0.960428	0.960428	0.999473	0.973443
Mus_002 Mut 50 + 2×10^5 Mononuclear Cells	18	9	15	14	4.58258	-48.3333	21	22.7913	4.55826	-2.12069	0.0542977	0.591549	0.902075	0.999811	0.976919	0.959602
Mus_002 Mut 51 + 2×10^5 Mononuclear Cells	8	16	14	12.6667	4.16333	-55	17.3333	22.1108	4.42217	-2.48747	0.039088	0.535211	0.99994	0.960428	0.987371	0.982579
Mus_002 Mut 52 + 2×10^5 Mononuclear Cells	19	19	16	18	1.73205	-28.3333	3	19.2209	3.84419	-1.47409	0.131599	0.760563	0.857425	0.857425	0.960428	0.891759
Con A + 2×10^5 Mononuclear Cells	453	480	455	462.667	15.0444	2195	226.333	47.2288	9.44575	46.4759	2.61265e-05	19.5493	0	0	0	0
SCC VII + polyI:C Immunization
Negative Control 2×10^5 Mononuclear Cells	99	98	99	98.6667	0.57735	0	0.333333	2.35702	0.471405	0	0.5	1	0.499992	0.540166	0.499992	0.513383
Mus_002 Mut 41 + 2×10^5 Mononuclear Cells	89	74	71	78	9.64365	-103.333	93	27.8887	5.57773	-3.70521	0.0325125	0.790541	0.847268	0.995819	0.998521	0.947203
Mus_002 Mut 42 + 2×10^5 Mononuclear Cells	99	102	95	98.6667	3.51188	0	12.3333	10.274	2.0548	0	0.5	1	0.499992	0.381855	0.657466	0.513105
Mus_002 Mut 43 + 2×10^5 Mononuclear Cells	103	106	105	104.667	1.52753	30	2.33333	4.71405	0.942809	6.36396	0.00621818	1.06081	0.344524	0.242956	0.274837	0.287439
Mus_002 Mut 44 + 2×10^5 Mononuclear Cells	115	112	127	118	7.93725	96.6667	63	22.9734	4.59468	4.20776	0.0255796	1.19595	0.0581657	0.09995	0.00346848	0.0538614
Mus_002 Mut 45 + 2×10^5 Mononuclear Cells	89	92	93	91.3333	2.08167	-36.6667	4.33333	6.2361	1.24722	-5.87975	0.00984126	0.925676	0.847268	0.762229	0.729228	0.779575
Mus_002 Mut 46 + 2×10^5 Mononuclear Cells	84	82	101	89	10.4403	-48.3333	109	30.1846	6.03692	-1.60126	0.124865	0.902027	0.939606	0.961221	0.420448	0.773758
Con A + 2×10^5 Mononuclear Cells	474	445	470	463	15.7162	1821.67	247	45.3995	9.07989	40.1253	0.000305215	4.69257	0	0	0	0
Negative Control 2×10^5 Mononuclear Cells	88	101	110	99.6667	11.0604	0	122.333	45.1541	9.03081	0	0.5	1	0.890234	0.460153	0.162101	0.504163
Mus_002 Mut 47 + 2×10^5 Mononuclear Cells	69	83	87	79.6667	9.45163	-100	89.3333	41.9987	8.39974	-2.38103	0.0387374	0.799331	0.999504	0.96042	0.908656	0.956193
Mus_002 Mut 48 + 2×10^5 Mononuclear Cells	115	113	113	113.667	1.1547	70	1.33333	32.1023	6.42045	2.18053	0.0791445	1.14047	0.0711348	0.10104	0.10104	0.0910719
Mus_002 Mut 49 + 2×10^5 Mononuclear Cells	95	84	92	90.3333	5.68624	-46.6667	32.3333	35.9011	7.18022	-1.29987	0.142415	0.906355	0.693304	0.950446	0.79179	0.811847
Mus_002 Mut 50 + 2×10^5 Mononuclear Cells	108	65	104	92.3333	23.7557	-36.6667	564.333	75.6454	15.1291	-0.484718	0.331461	0.926421	0.214417	0.999912	0.345256	0.519862
Mus_002 Mut 51 + 2×10^5 Mononuclear Cells	87	90	87	88	1.73205	-58.3333	3	32.3179	6.46357	-1.80499	0.103454	0.882943	0.908656	0.846004	0.908656	0.887772
Mus_002 Mut 52 + 2×10^5 Mononuclear Cells	97	94	77	89.3333	10.7858	-51.6667	116.333	44.597	8.91939	-1.15852	0.155572	0.896321	0.61871	0.728189	0.99187	0.779589
Con A + 2×10^5 Mononuclear Cells	464	437	486	462.333	24.5425	1813.33	602.333	77.7103	15.5421	23.3345	0.000141944	4.6388	0	0	0	0
	Raw Data			Average	StDev	Mean SFC/ 10^6 Cells	St Error			t	p	SI	P1	P2	P3	Poisson
	1	2	3
Naïve
Negative Control 2×10^5 Mononuclear Cells	18	15	18	17	1.73205	0	3	7.07107	1.41421	0	0.5	1	0.435977	0.719167	0.435977	0.530374
Mus_002 Mut 53 + 2×10^5 Mononuclear Cells	16	15	13	14.6667	1.52753	-11.6667	2.33333	6.66667	1.33333	-1.75	0.0780675	0.862745	0.628546	0.719167	0.864976	0.737563
Mus_002 Mut 54 + 2×10^5 Mononuclear Cells	11	21	18	16.6667	5.1316	-1.66667	26.3333	15.6347	3.12694	-0.1066	0.461607	0.980392	0.950876	0.194519	0.435977	0.527124
Mus_002 Mut 55 + 2×10^5 Mononuclear Cells	13	6	11	10	3.60555	-35	13	11.547	2.3094	-3.03109	0.0296975	0.588235	0.864976	0.999325	0.950876	0.938392
Mus_002 Mut 61 + 2×10^5 Mononuclear Cells	20	24	13	19	5.56776	10	31	16.8325	3.3665	0.594089	0.302008	1.11765	0.263678	0.063296	0.864976	0.397317
Mus_002 Mut 62 + 2×10^5 Mononuclear Cells	9	5	7	7	2	-50	4	7.63763	1.52753	-6.54654	0.00150971	0.411765	0.987404	0.999815	0.997938	0.995052
Mus_002 Mut 63 + 2×10^5 Mononuclear Cells	12	14	6	10.6667	4.16333	-31.6667	17.3333	13.0171	2.60342	-2.4327	0.0518004	0.627451	0.915331	0.799127	0.999325	0.904594
Con A + 2×10^5 Mononuclear Cells	491	474	488	484.333	9.07377	2336.67	82.3333	26.6667	5.33333	87.625	3.74633e-05	28.4902	0	0	0	0
Negative Control 2×10^5 Mononuclear Cells	8	19	12	13	5.56776	0	31	22.7303	4.54606	0	0.5	1	0.945972	0.0698331	0.646835	0.554213
Mus_002 Mut 64 + 2×10^5 Mononuclear Cells	14	13	9	12	2.64575	-5	7	17.7951	3.55903	-0.280976	0.398912	0.923077	0.426955	0.536895	0.900242	0.621364
Mus_002 Mut 65 + 2×10^5 Mononuclear Cells	16	13	11	13.3333	2.51661	1.66667	6.33333	17.6383	3.52767	0.0944911	0.465551	1.02564	0.236393	0.536895	0.748318	0.507202
Mus_002 Mut 66 + 2×10^5 Mononuclear Cells	6	15	8	9.66667	4.72582	-16.6667	22.3333	21.0819	4.21637	-0.790569	0.23726	0.74359	0.989266	0.324868	0.945972	0.753369
Mus_002 Mut 67 + 2×10^5 Mononuclear Cells	10	24	10	14.6667	8.0829	8.33333	65.3333	28.3333	5.66667	0.294118	0.392526	1.12821	0.834188	0.00397177	0.834188	0.557449
Mus_002 Mut 68 + 2×10^5 Mononuclear Cells	11	18	7	12	5.56776	-5	31	22.7303	4.54606	-0.219971	0.418332	0.923077	0.748318	0.109535	0.974113	0.610655
Mus_002 Mut 69 + 2×10^5 Mononuclear Cells	11	16	19	15.3333	4.04145	11.6667	16.3333	19.8606	3.97213	0.587427	0.29566	1.17949	0.748318	0.236393	0.0698331	0.351515
Con A + 2×10^5 Mononuclear Cells	501	498	513	504	7.93725	2455	63	27.9881	5.59762	87.7159	2.09921e-07	38.7692	0	0	0	0
SCC VII + polyI:C Immunization
Negative Control 2×10^5 Mononuclear Cells	120	105	120	115	8.66025	0	75	35.3553	7.07107	0	0.5	1	0.332728	0.836166	0.332728	0.500541
Mus_002 Mut 53 + 2×10^5 Mononuclear Cells	119	122	102	114.333	10.7858	-3.33333	116.333	39.9305	7.9861	-0.0834784	0.46883	0.994203	0.366845	0.26896	0.897765	0.51119
Mus_002 Mut 54 + 2×10^5 Mononuclear Cells	135	104	116	118.333	15.6312	16.6667	244.333	51.586	10.3172	0.323085	0.383534	1.02899	0.0370931	0.85886	0.475226	0.45706
Mus_002 Mut 55 + 2×10^5 Mononuclear Cells	105	87	116	102.667	14.6401	-61.6667	214.333	49.1031	9.82061	-1.25586	0.145967	0.892754	0.836166	0.997148	0.475226	0.769513
Mus_002 Mut 61 + 2×10^5 Mononuclear Cells	128	122	132	127.333	5.03322	61.6667	25.3333	28.9156	5.78312	2.13264	0.0583527	1.10725	0.122881	0.26896	0.0643706	0.15207
Mus_002 Mut 62 + 2×10^5 Mononuclear Cells	104	101	119	108	9.64365	-35	93	37.4166	7.48331	-0.935414	0.201549	0.93913	0.85886	0.914069	0.366845	0.713258
Mus_002 Mut 63 + 2×10^5 Mononuclear Cells	88	101	99	96	7	-95	49	32.1455	6.4291	-2.95531	0.0220241	0.834783	0.996117	0.914069	0.94084	0.950342
Con A + 2×10^5 Mononuclear Cells	489	505	514	502.667	12.6623	1938.33	160.333	44.2844	8.85689	43.7701	2.90212e-06	4.37101	0	0	0	0
Negative Control 2×10^5 Mononuclear Cells	99	100	97	98.6667	1.52753	0	2.33333	6.2361	1.24722	0	0.5	1	0.499992	0.459953	0.580069	0.513338
Mus_002 Mut 64 + 2×10^5 Mononuclear Cells	110	112	89	103.667	12.741	25	162.333	37.0435	7.4087	0.674882	0.283806	1.05068	0.13829	0.09995	0.847268	0.361836
Mus_002 Mut 65 + 2×10^5 Mononuclear Cells	112	116	116	114.667	2.3094	80	5.33333	7.99305	1.59861	10.0087	0.000556796	1.16216	0.09995	0.0478601	0.0478601	0.0652234
Mus_002 Mut 66 + 2×10^5 Mononuclear Cells	92	112	105	103	10.1489	21.6667	103	29.6273	5.92546	0.731307	0.268893	1.04392	0.762229	0.09995	0.274837	0.379005
Mus_002 Mut 67 + 2×10^5 Mononuclear Cells	112	116	131	119.667	10.0167	105	100.333	29.2499	5.84998	3.58976	0.0325246	1.21284	0.09995	0.0478601	0.00107688	0.049629
Mus_002 Mut 68 + 2×10^5 Mononuclear Cells	99	124	112	111.667	12.5033	65	156.333	36.3624	7.27247	1.78756	0.106046	1.13176	0.499992	0.00773856	0.09995	0.20256
Mus_002 Mut 69 + 2×10^5 Mononuclear Cells	96	113	112	107	9.53939	41.6667	91	27.8887	5.57773	1.49404	0.133963	1.08446	0.619298	0.0840556	0.09995	0.267768
Con A + 2×10^5 Mononuclear Cells	551	557	509	539	26.1534	2201.67	684	75.627	15.1254	29.1122	0.000567478	5.46284	0	0	0	0
	Raw Data			Average	StDev	Mean SFC/ 10^6 Cells	St Error			t	p	SI	P1	P2	P3	Poisson
	1	2	3
Naïve
Negative Control 2×10^5 Mononuclear Cells	31	22	15	22.6667	8.02081	0	64.3333	32.7448	6.54896	0	0.5	1	0.0553076	0.583825	0.964069	0.534401
Mus_002 Mut 70 + 2×10^5 Mononuclear Cells	17	13	20	16.6667	3.51188	-30	12.3333	25.2763	5.05525	-1.18688	0.163965	0.735294	0.907377	0.989182	0.740699	0.879086
Mus_002 Mut 71 + 2×10^5 Mononuclear Cells	12	17	12	13.6667	2.88675	-45	8.33333	24.608	4.92161	-1.82867	0.0912871	0.602941	0.994682	0.907377	0.994682	0.96558
Mus_002 Mut 72 + 2×10^5 Mononuclear Cells	14	16	14	14.6667	1.1547	-40	1.33333	23.3928	4.67856	-1.70993	0.112211	0.647059	0.979594	0.940611	0.979594	0.966599
Mus_002 Mut 73 + 2×10^5 Mononuclear Cells	12	12	16	13.3333	2.3094	-46.6667	5.33333	24.0947	4.81894	-1.9368	0.087033	0.588235	0.994682	0.994682	0.940611	0.976658
Mus_002 Mut 74 + 2×10^5 Mononuclear Cells	14	20	20	18	3.4641	-23.3333	12	25.2212	5.04425	-0.925146	0.214705	0.794118	0.979594	0.740699	0.740699	0.820331
Mus_002 Mut 75 + 2×10^5 Mononuclear Cells	11	11	11	11	0	-58.3333	0	23.1541	4.63081	-2.51936	0.0639962	0.485294	0.997593	0.997593	0.997593	0.997593
Con A + 2×10^5 Mononuclear Cells	523	520	526	523	3	2501.67	9	24.7207	4.94413	101.197	5.79387e-06	23.0735	0	0	0	0
SCC VII + polyI:C Immunization
Negative Control 2×10^5 Mononuclear Cells	115	116	122	117.667	3.78594	0	14.3333	15.456	3.09121	0	0.5	1	0.609418	0.573358	0.356888	0.513221
Mus_002 Mut 70 + 2×10^5 Mononuclear Cells	105	113	110	109.333	4.04145	-41.6667	16.3333	15.9861	3.19722	-2.60643	0.0299489	0.929178	0.889124	0.678805	0.772249	0.780059
Mus_002 Mut 71 + 2×10^5 Mononuclear Cells	115	115	125	118.333	5.7735	3.33333	33.3333	19.9304	3.98609	0.167248	0.438252	1.00567	0.609418	0.609418	0.261337	0.493391
Mus_002 Mut 72 + 2×10^5 Mononuclear Cells	142	127	110	126.333	16.0104	43.3333	256.333	47.4927	9.49854	0.912421	0.224718	1.07365	0.0160362	0.206212	0.772249	0.331499
Mus_002 Mut 73 + 2×10^5 Mononuclear Cells	106	111	119	112	6.55744	-28.3333	43	21.8581	4.37163	-1.29624	0.140231	0.951841	0.869953	0.742806	0.463311	0.692024
Mus_002 Mut 74 + 2×10^5 Mononuclear Cells	106	125	105	112	11.2694	-28.3333	127	34.3188	6.86375	-0.825593	0.240898	0.951841	0.869953	0.261337	0.889124	0.673472
Mus_002 Mut 75 + 2×10^5 Mononuclear Cells	100	107	115	107.333	7.50555	-51.6667	56.3333	24.267	4.85341	-2.12909	0.0622327	0.912181	0.955909	0.848672	0.609418	0.804666
Con A + 2×10^5 Mononuclear Cells	529	516	543	529.333	13.5031	2058.33	182.333	40.4832	8.09664	50.8441	7.04826e-05	4.49858	0	0	0	0

## Sheet: Figure 3
Figure 3A upper panel
polyI:C	Mut_44 + polyI:C	Mut_48 + polyI:C	Mut_61 + polyI:C	Mut_65 + polyI:C	Mut_67 + polyI:C
475000	56300	4940	14000	5930	48300
517000	267000	2400	189000	29000	81100
802000	849000	2430	533000	85500	63700
497000	855000	5730	388000	575000	308000
1080000	945000	1260	832000	537000	1110000
Figure 3A lower panel
Time (days)	polyI:C						Mut_44 + polyI:C						Mut_48 + polyI:C						Mut_61 + polyI:C						Mut_65 + polyI:C						Mut_67 + polyI:C
0	0	0	0	0	0	0	0	0	0	0	0	0	0	0	0	0	0	0	0	0	0	0	0	0	0	0	0	0	0	0	0	0	0	0	0	0
2	0	0.0783938	0.0564702	0.0694558	0.0540153	0.0601045	0.0723552	0	0.0819907	0.0252524	0.0586326	0.0399113	0.0489966	0.0662383	0.0904823	0.0419208	0	0.0512981	0.0646675	0.0829068	0	0.114232	0.0964573	0.0662383	0.0554092	0.0775113	0.032515	0.0486735	0.0399113	0.0347827	0.0740477	0.0642787	0.0924457	0.0801788	0.0593655	0.0564702
4	0.127219	0.185036	0.0678344	0.156775	0.172756	0.202853	0.121793	0.220011	0.12002	0.0829068	0.0690481	0.07973	0	0.0554092	0.0762001	0.0368849	0.0203985	0.0924457	0.115374	0.199532	0	0.185036	0.104825	0.0801788	0.0582685	0.143131	0.0719362	0.0623582	0.057185	0.0612244	0	0.11197	0.10699	0.289753	0.135975	0.0866394
6	0.451761	0.355603	0.0670332	0.386815	0.359256	0.307026	0.097478	0.187402	0.118263	0.0575446	0.180365	0.237182	0	0.0464518	0.114802	0.0256709	0.0686419	0.0582685	0.259136	0.178059	0.101107	0.446091	0.160316	0.0305839	0.243727	0.360479	0.153286	0.0842937	0.279293	0.103754	0.0815352	0	0.33072	0.401108	0.367878	0.129681
8	0.67621	0.63784	0.14247	0.436282	0.406392	0.270098	0.217378	0.585586	0.242785	0.189787	0.237182	0.42252	0	0.0638915	0.166093	0.0631218	0.088547	0.088547	0.573818	0.520463	0.290813	0.819398	0.580523	0.395871	0.27111	0.292941	0.345981	0.135975	0.282404	0.127832	0.143131	0.405066	0.520463	0.627151	0.464695	0.447504
10	1.50238	0.665095	0.536265	0.72581	0.385533	0.370366	0.221778	1.15035	0.322691	0.23258	0.221778	0.358035	0	0.0744749	0.361705	0.0436961	0.0601045	0.0964573	0.661417	0.913856	0.395871	1.13186	0.432122	0.228941	0.17426	0.534671	0.454615	0.181138	0.375377	0.0753342	0.244672	0.645034	0.402425	0.836453	0.500388	0.788047
12	1.40922	1.153	0.652282	0.700718	0.541068	0.466148	0.312561	0.953115	0.364166	0.464695	0.272124	0.573818	0	0.0824479	0.200359	0.0363516	0.136616	0.0516326	0.488295	1.05489	0.377899	1.28539	0.80676	0.418449	0.380432	0.646841	0.862478	0.256199	0.451761	0.0959496	0.139848	0.920704	0.643231	0.825766	0.634264	0.957806
14	1.73902	1.37905	0.568824	0.674349	0.70454	0.430742	0.464695	1.40922	0.558922	0.504974	0.295079	0.639634	0.103754	0.192999	0.345981	0.0419208	0.0529854	0.103754	0.5189	1.34931	0.821517	1.69396	0.70454	0.453186	0.289753	1.07507	1.218	0.341237	0.558922	0.0506333	0.193808	0.964872	1.05991	1.0827	0.6044	1.008
16	1.58966	1.99162	0.541068	0.554014	0.946107	0.554014	0.594089	1.39408	0.42252	0.5189	0.311449	0.628924	0.12002	0.197065	0.315914	0.0564702	0.0312989	0.0368849	0.821517	1.41531	0.909309	1.74602	0.616581	0.261107	0.460357	0.541068	0.82364	0.426618	0.447504	0.0740477	0.389388	1.15566	1.00072	1.13186	0.443273	0.953115
18	2.18105	2.59064	0.563858	0.625381	0.82364	0.500388	0.733649	1.92726	0.683689	0.976725	0.393269	0.810958	0.0382408	0.109738	0.100061	0.0586326	0	0.0646675	0.869067	1.70774	1.55695	2.27175	0.880124	0.351974	0.359256	0.454615	1.5537	0.473454	0.240907	0.12002	0.369121	0.969602	1.16635	0.969602	0.289753	0.932194
20	2.15271	3.45698	0.609601	0.648651	1.153	0.51423	0.63605	2.20964	0.568824	1.10322	0.522029	1.06495	0.0232278	0.105364	0.0686419	0	0	0	0.955459	2.11265	1.87899	2.50049	0.943778	0.125393	0.567165	0.578842	1.61948	0.51268	0.199532	0.0650579	0.240907	1.07	1.19063	1.08525	0.399795	1.38505
22	2.38213	4.01531	0.48381	0.447504	1.26548	0.545899	0.42252	2.41245	0.231666	0.909309	0.6044	0.948439	0	0.129681	0	0	0	0	1.02511	2.47828	2.53629	3.18787	1.02511	0.0686419	0.583895	0.415749	1.37008	0.779824	0.341237	0.097991	0.139848	1.32291	1.10064	1.27683	0.384254	1.34047
24	2.38213	4.01531	0.51423	0.497346	0.836453	0.418449	0.443273	2.41245	0.261107	1.36115	0.702627	1.34636	0	0.236257	0	0	0	0	1.20974	2.47828	2.53629	3.18787	1.41836	0.122388	0.840754	0.723859	0.866867	0.913856	0.224446	0.14247	0.156775	1.38205	1.61948	1.76009	0.729723	1.73553
Figure 3B upper panel
polyI:C	Mut_48 + polyI:C	WT_48 + polyI:C
1060000	5930	423463
512000	3849.49	785646
652000	2948.85	495000
248000	8250	234454
714000	2440	821000
Figure 3B lower panel
Time (days)	polyI:C						Mut_48 + polyI:C						WT_48 + polyI:C
0	0	0	0	0	0	0	0	0	0	0	0	0	0	0	0	0	0	0
2	0.161031	0.128446	0.101107	0.0924457	0.131549	0.10269	0.0880675	0.0775113	0.093438	0.108084	0.0736221	0.103221	0.1405	0.134701	0.108084	0.111409	0.151218	0.124185
4	0.172007	0.244672	0.162467	0.147812	0.162467	0.208753	0.10699	0.105364	0.0706888	0.141155	0.104825	0.120609	0.240907	0.163188	0.111409	0.198707	0.178826	0.178846
6	0.256199	0.464695	0.278262	0.279293	0.237182	0.267078	0.0985059	0.112533	0.0969667	0.194619	0.0954437	0.126608	0.343604	0.289753	0.124185	0.302645	0.318162	0.298415
8	0.390679	0.613084	0.309232	0.343604	0.272124	0.226237	0.0623582	0.066635	0.0924457	0.209605	0.0464518	0.111409	0.393269	0.36481	0.277889	0.355603	0.479354	0.451302
10	0.440468	0.80049	0.536265	0.611341	0.353181	0.31929	0.151905	0.0638915	0.101633	0.130924	0.0783938	0.099406	0.51734	0.372866	0.294516	0.402425	0.49583	0.528913
12	0.597513	0.889036	0.63248	0.741545	0.436282	0.634264	0.243727	0.124788	0.11085	0.163911	0.097991	0.10294	0.536949	0.52031	0.491505	0.531289	0.618499	0.788091
14	0.541068	1.0325	0.643231	0.819398	0.558922	0.743528	0.286988	0.138799	0.0838297	0.097478	0.0744749	0.1105	0.51268	0.561303	0.755055	0.614831	0.823456	0.846123
16	0.520395	1.11618	0.834309	0.708376	0.62985	0.72581	0.329285	0.13943	0.0498406	0.0994039	0.0103949	0.128486	0.506958	0.66794	0.735695	0.697841	0.809348	0.879969
18	0.586094	1.65983	1.06495	0.769626	0.719906	0.797948	0.19385	0.135831	0	0.100039	0.0824958	0.114886	0.510396	0.673392	0.740695	0.729496	0.823584	0.853029
20	0.649597	1.64631	1.21935	0.871271	0.68705	0.83482	0	0.0795841	0	0.0390701	0.0914605	0.0868498	0.687098	0.800494	0.834049	0.886839	0.909485	0.910594
22	0.684098	1.74252	1.18936	0.989806	0.73593	0.920396	0	0.0249841	0	0	0.0385739	0.059684	0.734958	0.840693	0.88605	0.860395	0.884838	0.906957
24	0.713339	1.80631	1.23586	1.09843	0.749583	1.0204	0	0	0	0	0	0	0.810938	0.920496	0.930496	0.96721	0.940694	0.879594
Figure 3C upper panel
polyI:C	Mut_72 + polyI:C	Mut_73 + polyI:C
1060000	784564	289858
512000	246460	843000
652000	701000	129059
248000	128384	834959
714000	607000	1093900
Figure 3C lower panel
Time (days)	polyI:C						Mut_72 + polyI:C						Mut_73 + polyI:C
0	0	0	0	0	0	0	0	0	0	0	0	0	0	0	0	0	0	0
2	0.161031	0.128446	0.101107	0.0924457	0.131549	0.10269	0.136616	0.161748	0.0985059	0.132175	0.131549	0.119432	0.188195	0.0740477	0.132803	0.0890282	0.12002	0.10269
4	0.172007	0.244672	0.162467	0.147812	0.162467	0.208753	0.112533	0.196247	0.139197	0.229847	0.131549	0.126	0.121793	0.0646675	0.169773	0.0744749	0.0847594	0.0619787
6	0.256199	0.464695	0.278262	0.279293	0.237182	0.267078	0.27111	0.411721	0.207903	0.467603	0.340057	0.276206	0.405066	0.114802	0.222665	0.453186	0.186611	0.223554
8	0.390679	0.613084	0.309232	0.343604	0.272124	0.226237	0.393269	0.614831	0.45748	0.613084	0.377899	0.353181	0.541068	0.317037	0.51268	0.432122	0.255225	0.3881
10	0.440468	0.80049	0.536265	0.611341	0.353181	0.31929	0.4913	0.685567	0.302645	0.557283	0.49583	0.415749	0.508047	0.529907	0.625381	0.498866	0.345981	0.474924
12	0.597513	0.889036	0.63248	0.741545	0.436282	0.634264	0.485302	0.825766	0.500388	0.648651	0.425249	0.5189	0.447504	0.550758	0.823958	0.743528	0.706456	0.537863
14	0.541068	1.0325	0.643231	0.819398	0.558922	0.743528	0.575489	1.10839	0.695039	0.777777	0.36594	0.475039	0.661417	0.582207	0.934039	0.643231	1.10322	0.819398
16	0.520395	1.11618	0.834309	0.708376	0.62985	0.72581	0.69501	1.40922	0.623459	0.575489	0.504974	0.602674	0.613084	0.669582	1.3495	0.580523	1.29583	0.522029
18	0.586094	1.65983	1.06495	0.769626	0.719906	0.797948	0.862478	1.60795	0.73921	0.80676	0.668786	0.639483	0.693115	0.710299	1.6697	0.706456	1.02939	0.679943
20	0.649597	1.64631	1.21935	0.871271	0.68705	0.83482	0.739566	1.56978	0.845039	0.592381	0.601028	0.620091	0.612234	0.659683	1.46506	0.830598	1.05489	0.668786
22	0.684098	1.74252	1.18936	0.989806	0.73593	0.920396	0.889036	1.87858	0.884839	0.628924	0.586858	0.70454	0.686029	0.75965	1.42306	0.840698	1.10322	0.810958
24	0.713339	1.80631	1.23586	1.09843	0.749583	1.0204	1.08015	1.54204	0.839504	0.674349	0.634039	0.853744	0.710395	0.820499	1.2786	0.734069	0.910593	0.756095
Figure 3D
	Naïve CD4+ T cells			SCC VII + polyI:C CD4+ T cells			Naïve CD8+ T cells			SCC VII + polyI:C CD8+ T cells
	Mean	SEM	N	Mean	SEM	N	Mean	SEM	N	Mean	SEM	N
Media	0	2.4	3	0	1.2	3	0	0.5	3	0	4.8	3
Mut_41	0	2.3	3	0	2.3	3	0	1.2	3	0	3.8	3
Mut_42	0	2.3	3	0	2.5	3	0	1.4	3	11.7	4.4	3
Mut_43	3.3	2.5	3	0	2.9	3	18.3	1.8	3	6.7	3.8	3
Mut_44	11.7	2.3	3	66.7	0.9	3	0	0.7	3	5	4.8	3
Mut_45	20	6.1	3	10	8.4	3	16.7	0.9	3	31.7	4.3	3
Mut_46	0	2.8	3	26.7	3.1	3	0	0.9	3	10	3.6	3
Mut_47	0	5.8	3	0	3.2	3	0	3.2	3	43.3	4.1	3
Mut_48	15	5.8	3	90	3	3	0	3.3	3	90	4.4	3
Mut_49	11.7	6.6	3	40	7.4	3	0	2.5	3	43.3	4.5	3
Mut_50	0	6.5	3	25	4.5	3	0	3.4	3	38.3	4.5	3
Mut_51	0	6.1	3	18.3	8	3	0	3	3	31.7	7.4	3
Mut_52	0	6.2	3	1.7	2.3	3	0	2.9	3	0	8.1	3
Mut_53	0	4.4	3	23.3	3.7	3	0	2.8	3	0	4.4	3
Mut_54	0	5.9	3	0	4.2	3	0	2.5	3	0	7.1	3
Mut_55	0	3.5	3	6.7	1.2	3	0	4.3	3	0	4.7	3
Mut_61	11.7	3.9	3	78.3	0.9	3	1.7	3.2	3	0	5.9	3
Mut_62	0	4.2	3	45	3	3	0	5.9	3	0	8.3	3
Mut_63	0	5.6	3	0	2.1	3	0	3.6	3	0	5.2	3
Mut_64	0	2.7	3	15	3.3	3	0	2.4	3	0	10.4	3
Mut_65	0	3.6	3	73.3	2.5	3	0	1.5	3	0	8.8	3
Mut_66	11.7	3.3	3	35	3.7	3	0	2.3	3	0	10.7	3
Mut_67	1.7	4.9	3	96.7	4.8	3	0	2.8	3	5	10	3
Mut_68	6.7	1.9	3	26.7	1.7	3	0	1.6	3	11.7	11.8	3
Mut_69	3.3	2.3	3	6.7	7.9	3	0	1.9	3	0	9.3	3
Mut_70	38.3	2.9	3	0	9	3	3.3	1.1	3	18.3	1.1	3
Mut_71	0	3.1	3	0	6.1	3	0	1.8	3	21.7	4.7	3
Mut_72	35	2.4	3	45	4.6	3	26.7	1.2	3	88.3	4	3
Mut_73	36.7	4.6	3	0	7.8	3	20	4.8	3	65	1.6	3
Mut_74	21.7	2.4	3	21.7	4.5	3	1.7	1.8	3	35	4.4	3
Mut_75	20	5.1	3	0	5.8	3	0	1.4	3	6.7	2.4	3
ConA	2438.3	7.3	3	2073.3	7.9	3	2425	15.1	3	2295	9.3	3
Figure 3D ELISPOT plates
	Raw Data			Average	StDev	Mean SFC/ 10^6 Cells	St Error			t	p	SI	P1	P2	P3	Poisson
	1	2	3
Naïve CD4+ T cells
Negative Control 2×10^5 CD4+ T Cells	16	13	10	13	3	0	9	12.2474	2.44949	0	0.5	1	0.236393	0.536895	0.834188	0.535825
Mus_002 Mut 41 + 2×10^5 CD4+ T Cells	12	7	10	9.66667	2.51661	-16.6667	6.33333	11.3039	2.26078	-1.47442	0.108233	0.74359	0.646835	0.974113	0.834188	0.818379
Mus_002 Mut 42 + 2×10^5 CD4+ T Cells	16	12	11	13	2.64575	0	7	11.547	2.3094	0	0.5	1	0.236393	0.646835	0.748318	0.543849
Mus_002 Mut 43 + 2×10^5 CD4+ T Cells	15	16	10	13.6667	3.21455	3.33333	10.3333	12.693	2.53859	0.262613	0.402939	1.05128	0.324868	0.236393	0.834188	0.46515
Mus_002 Mut 44 + 2×10^5 CD4+ T Cells	18	15	13	15.3333	2.51661	11.6667	6.33333	11.3039	2.26078	1.03209	0.180989	1.17949	0.109535	0.324868	0.536895	0.323766
Mus_002 Mut 45 + 2×10^5 CD4+ T Cells	28	15	8	17	10.1489	20	103	30.5505	6.1101	0.654654	0.285529	1.30769	0.000204349	0.324868	0.945972	0.423682
Mus_002 Mut 46 + 2×10^5 CD4+ T Cells	9	15	8	10.6667	3.78594	-11.6667	14.3333	13.9443	2.78887	-0.83666	0.226074	0.820513	0.900242	0.324868	0.945972	0.723694
Con A + 2×10^5 CD4+ T Cells	514	490	498	500.667	12.2202	2438.33	149.333	36.3242	7.26483	67.127	4.76658e-05	38.5128	0	0	0	0
SCC VII + polyI:C Immunization CD4+ T cells
Negative Control 2×10^5 CD4+ T Cells	67	66	69	67.3333	1.52753	0	2.33333	6.2361	1.24722	0	0.5	1	0.532429	0.580826	0.43563	0.516295
Mus_002 Mut 41 + 2×10^5 CD4+ T Cells	54	56	61	57	3.60555	-51.6667	13	11.3039	2.26078	-4.5707	0.0123424	0.846535	0.958007	0.928779	0.795814	0.8942
Mus_002 Mut 42 + 2×10^5 CD4+ T Cells	54	58	62	58	4	-46.6667	16	12.3603	2.47207	-3.77552	0.021162	0.861386	0.958007	0.886587	0.758313	0.867635
Mus_002 Mut 43 + 2×10^5 CD4+ T Cells	61	70	68	66.3333	4.72582	-5	22.3333	14.3372	2.86744	-0.348743	0.377708	0.985149	0.795814	0.388632	0.483791	0.556079
Mus_002 Mut 44 + 2×10^5 CD4+ T Cells	81	80	81	80.6667	0.57735	66.6667	0.333333	4.71405	0.942809	14.1421	0.000845318	1.19802	0.0575287	0.0720227	0.0575287	0.0623601
Mus_002 Mut 45 + 2×10^5 CD4+ T Cells	62	86	60	69.3333	14.4684	10	209.333	41.9987	8.39974	0.238103	0.416772	1.0297	0.758313	0.0160309	0.829787	0.53471
Mus_002 Mut 46 + 2×10^5 CD4+ T Cells	67	77	74	72.6667	5.1316	26.6667	26.3333	15.456	3.09121	1.72532	0.103764	1.07921	0.532429	0.132852	0.223477	0.296253
Con A + 2×10^5 CD4+ T Cells	497	512	520	509.667	11.6762	2211.67	136.333	33.9935	6.79869	65.0615	9.28535e-05	7.56931	0	0	0	0
Naïve CD8+ T cells
Negative Control 2×10^5 CD8+ T Cells	7	7	8	7.33333	0.57735	0	0.333333	2.35702	0.471405	0	0.5	1	0.598687	0.598687	0.450826	0.5494
Mus_002 Mut 41 + 2×10^5 CD8+ T Cells	6	2	5	4.33333	2.08167	-15	4.33333	6.2361	1.24722	-2.40535	0.0606016	0.590909	0.739826	0.994555	0.855305	0.863229
Mus_002 Mut 42 + 2×10^5 CD8+ T Cells	6	2	6	4.66667	2.3094	-13.3333	5.33333	6.87184	1.37437	-1.94029	0.088794	0.636364	0.739826	0.994555	0.739826	0.824736
Mus_002 Mut 43 + 2×10^5 CD8+ T Cells	11	14	8	11	3	18.3333	9	8.81917	1.76383	2.0788	0.0821703	1.5	0.123858	0.0182577	0.450826	0.197647
Mus_002 Mut 44 + 2×10^5 CD8+ T Cells	6	8	7	7	1	-1.66667	1	3.33333	0.666667	-0.5	0.324725	0.954545	0.739826	0.450826	0.598687	0.596446
Mus_002 Mut 45 + 2×10^5 CD8+ T Cells	11	12	9	10.6667	1.52753	16.6667	2.33333	4.71405	0.942809	3.53553	0.0246861	1.45455	0.123858	0.0698659	0.315287	0.16967
Mus_002 Mut 46 + 2×10^5 CD8+ T Cells	6	5	3	4.66667	1.52753	-13.3333	2.33333	4.71405	0.942809	-2.82843	0.0398378	0.636364	0.739826	0.855305	0.976986	0.857372
Con A + 2×10^5 CD8+ T Cells	465	489	445	466.333	22.0303	2295	485.333	63.6178	12.7236	36.0748	0.000380682	63.5909	0	0	0	0
SCC VII + polyI:C Immunization CD8+ Tcells
Negative Control 2×10^5 CD8+ T Cells	2	13	11	8.66667	5.85947	0	34.3333	23.9212	4.78423	0	0.5	1	0.998335	0.101333	0.255297	0.451655
Mus_002 Mut 41 + 2×10^5 CD8+ T Cells	10	5	5	6.66667	2.88675	-10	8.33333	18.8562	3.77124	-0.53033	0.316797	0.769231	0.368765	0.932694	0.932694	0.744718
Mus_002 Mut 42 + 2×10^5 CD8+ T Cells	16	11	6	11	5	11.6667	25	22.2361	4.44722	0.524672	0.314096	1.26923	0.0162471	0.255297	0.862517	0.378021
Mus_002 Mut 43 + 2×10^5 CD8+ T Cells	10	13	7	10	3	6.66667	9	19.0029	3.80058	0.350823	0.374524	1.15385	0.368765	0.101333	0.761151	0.410416
Mus_002 Mut 44 + 2×10^5 CD8+ T Cells	12	14	3	9.66667	5.85947	5	34.3333	23.9212	4.78423	0.20902	0.422323	1.11538	0.165899	0.0582889	0.991867	0.405351
Mus_002 Mut 45 + 2×10^5 CD8+ T Cells	19	16	10	15	4.58258	31.6667	21	21.4735	4.2947	1.47469	0.109153	1.73077	0.00160942	0.0162471	0.368765	0.128874
Mus_002 Mut 46 + 2×10^5 CD8+ T Cells	9	13	10	10.6667	2.08167	10	4.33333	17.9505	3.59011	0.557086	0.311716	1.23077	0.499689	0.101333	0.368765	0.323262
Con A + 2×10^5 CD8+ T Cells	468	468	432	456	20.7846	2236.67	432	62.3387	12.4677	35.8793	0.000156194	52.6154	0	0	0	0
	Raw Data			Average	StDev	Mean SFC/ 10^6 Cells	St Error			t	p	SI	P1	P2	P3	Poisson
	1	2	3
Naïve CD4+ T cells
Negative Control 2×10^5 CD4+ T Cells	17	36	31	28	9.84886	0	97	40.2078	8.04156	0	0.5	1	0.989857	0.0821748	0.309651	0.460561
Mus_002 Mut 47 + 2×10^5 CD4+ T Cells	16	17	19	17.3333	1.52753	-53.3333	2.33333	28.7711	5.75423	-1.85371	0.0995547	0.619048	0.994574	0.989857	0.970003	0.984811
Mus_002 Mut 48 + 2×10^5 CD4+ T Cells	29	32	32	31	1.73205	15	3	28.8675	5.7735	0.519615	0.326224	1.10714	0.449967	0.248468	0.248468	0.315634
Mus_002 Mut 49 + 2×10^5 CD4+ T Cells	28	26	37	30.3333	5.85947	11.6667	34.3333	33.0824	6.61648	0.352655	0.372971	1.08333	0.525136	0.672789	0.0588988	0.418941
Mus_002 Mut 50 + 2×10^5 CD4+ T Cells	23	17	12	17.3333	5.50757	-53.3333	30.3333	32.5747	6.51494	-1.63726	0.0980295	0.619048	0.851702	0.989857	0.999771	0.94711
Mus_002 Mut 51 + 2×10^5 CD4+ T Cells	22	24	17	21	3.60555	-35	13	30.2765	6.0553	-1.15601	0.172612	0.75	0.894014	0.800191	0.989857	0.894687
Mus_002 Mut 52 + 2×10^5 CD4+ T Cells	24	23	31	26	4.3589	-10	19	31.0913	6.21825	-0.321634	0.385286	0.928571	0.800191	0.851702	0.309651	0.653848
Con A + 2×10^5 CD4+ T Cells	546	535	563	548	14.1067	2600	199	49.6655	9.93311	52.3502	1.37003e-06	19.5714	0	0	0	0
SCC VII + polyI:C Immunization CD4+ T cells
Negative Control 2×10^5 CD4+ T Cells	122	124	128	124.667	3.05505	0	9.33333	12.4722	2.49444	0	0.5	1	0.606351	0.535732	0.394468	0.512184
Mus_002 Mut 47 + 2×10^5 CD4+ T Cells	121	112	118	117	4.58258	-38.3333	21	15.899	3.1798	-2.41106	0.0414847	0.938503	0.640673	0.882138	0.736658	0.753156
Mus_002 Mut 48 + 2×10^5 CD4+ T Cells	138	144	146	142.667	4.16333	90	17.3333	14.9071	2.98142	6.03738	0.00249329	1.14439	0.126072	0.0483225	0.0334923	0.0692956
Mus_002 Mut 49 + 2×10^5 CD4+ T Cells	125	147	126	132.667	12.4231	40	154.333	36.9309	7.38617	1.0831	0.190708	1.06417	0.499994	0.0276381	0.464352	0.330661
Mus_002 Mut 50 + 2×10^5 CD4+ T Cells	131	122	136	129.667	7.0946	25	50.3333	22.2985	4.4597	1.12115	0.175726	1.04011	0.296921	0.606351	0.165669	0.356314
Mus_002 Mut 51 + 2×10^5 CD4+ T Cells	144	120	121	128.333	13.5769	18.3333	184.333	40.1732	8.03465	0.456357	0.344618	1.02941	0.0483225	0.673985	0.640673	0.454327
Mus_002 Mut 52 + 2×10^5 CD4+ T Cells	126	122	127	125	2.64575	1.66667	7	11.6667	2.33333	0.142857	0.446722	1.00267	0.464352	0.606351	0.429086	0.49993
Con A + 2×10^5 CD4+ T Cells	536	532	510	526	14	2006.67	196	41.3656	8.27312	48.5105	0.000115598	4.21925	0	0	0	0
Naïve CD8+ T cells
Negative Control 2×10^5 CD8+ T Cells	17	19	25	20.3333	4.16333	0	17.3333	16.9967	3.39935	0	0.5	1	0.799729	0.646223	0.175963	0.540638
Mus_002 Mut 47 + 2×10^5 CD8+ T Cells	10	9	16	11.6667	3.78594	-43.3333	14.3333	16.2447	3.24893	-2.66754	0.028237	0.57377	0.99589	0.998308	0.859994	0.951397
Mus_002 Mut 48 + 2×10^5 CD8+ T Cells	13	17	21	17	4	-16.6667	16	16.6667	3.33333	-1	0.186993	0.836066	0.966485	0.799729	0.470492	0.745569
Mus_002 Mut 49 + 2×10^5 CD8+ T Cells	11	13	11	11.6667	1.1547	-43.3333	1.33333	12.4722	2.49444	-3.4744	0.0300015	0.57377	0.990973	0.966485	0.990973	0.982811
Mus_002 Mut 50 + 2×10^5 CD8+ T Cells	19	11	13	14.3333	4.16333	-30	17.3333	16.9967	3.39935	-1.76505	0.0761587	0.704918	0.646223	0.990973	0.966485	0.867894
Mus_002 Mut 51 + 2×10^5 CD8+ T Cells	15	9	11	11.6667	3.05505	-43.3333	9.33333	14.9071	2.98142	-2.90689	0.0243229	0.57377	0.907416	0.998308	0.990973	0.965566
Mus_002 Mut 52 + 2×10^5 CD8+ T Cells	13	13	18	14.6667	2.88675	-28.3333	8.33333	14.6249	2.92499	-1.93733	0.0667257	0.721311	0.966485	0.966485	0.727648	0.886873
Con A + 2×10^5 CD8+ T Cells	528	524	526	526	2	2528.33	4	13.3333	2.66667	189.625	2.76787e-07	25.8689	0	0	0	0
SCC VII + polyI:C Immunization CD8+ Tcells
Negative Control 2×10^5 CD8+ T Cells	15	29	21	21.6667	7.02377	0	49.3333	28.6744	5.73488	0	0.5	1	0.945256	0.0758125	0.585739	0.535603
Mus_002 Mut 47 + 2×10^5 CD8+ T Cells	31	29	31	30.3333	1.1547	43.3333	1.33333	20.548	4.10961	2.10888	0.0814472	1.4	0.0343355	0.0758125	0.0343355	0.0481612
Mus_002 Mut 48 + 2×10^5 CD8+ T Cells	38	38	43	39.6667	2.88675	90	8.33333	21.9216	4.38432	4.10554	0.0164498	1.83077	0.000932869	0.000932869	3.42471e-05	0.000633328
Mus_002 Mut 49 + 2×10^5 CD8+ T Cells	34	28	29	30.3333	3.21455	43.3333	10.3333	22.2985	4.4597	1.94333	0.0768333	1.4	0.00854323	0.108047	0.0758125	0.0641344
Mus_002 Mut 50 + 2×10^5 CD8+ T Cells	33	27	28	29.3333	3.21455	38.3333	10.3333	22.2985	4.4597	1.7191	0.0952438	1.35385	0.0139475	0.149704	0.108047	0.0905664
Mus_002 Mut 51 + 2×10^5 CD8+ T Cells	37	16	31	28	10.8167	31.6667	117	37.2305	7.4461	0.850557	0.225131	1.29231	0.00168424	0.912847	0.0343355	0.316289
Mus_002 Mut 52 + 2×10^5 CD8+ T Cells	31	9	11	17	12.1655	-23.3333	148	40.5518	8.11035	-0.575396	0.301504	0.784615	0.0343355	0.999282	0.995707	0.676442
Con A + 2×10^5 CD8+ T Cells	527	499	521	515.667	14.7422	2470	217.333	47.1405	9.42809	52.3966	1.16325e-05	23.8	0	0	0	0
	Raw Data			Average	StDev	Mean SFC/ 10^6 Cells	St Error			t	p	SI	P1	P2	P3	Poisson
	1	2	3
Naïve CD4+ T cells
Negative Control 2×10^5 CD4+ T Cells	23	35	28	28.6667	6.02771	0	36.3333	24.608	4.92161	0	0.5	1	0.877935	0.138821	0.574533	0.53043
Mus_002 Mut 53 + 2×10^5 CD4+ T Cells	27	25	34	28.6667	4.72582	0	22.3333	22.1108	4.42217	0	0.5	1	0.647382	0.778227	0.181566	0.535725
Mus_002 Mut 54 + 2×10^5 CD4+ T Cells	27	16	11	18	8.18535	-53.3333	67	29.3447	5.86894	-1.81748	0.0747882	0.627907	0.647382	0.996118	0.999945	0.881148
Mus_002 Mut 55 + 2×10^5 CD4+ T Cells	21	21	21	21	0	-38.3333	0	17.4005	3.4801	-2.203	0.079237	0.732558	0.942367	0.942367	0.942367	0.942367
Mus_002 Mut 61 + 2×10^5 CD4+ T Cells	34	28	31	31	3	11.6667	9	19.4365	3.8873	0.600245	0.29577	1.0814	0.181566	0.574533	0.355772	0.370624
Mus_002 Mut 62 + 2×10^5 CD4+ T Cells	29	22	29	26.6667	4.04145	-10	16.3333	20.9497	4.18994	-0.477334	0.330704	0.930233	0.499949	0.91439	0.499949	0.638096
Mus_002 Mut 63 + 2×10^5 CD4+ T Cells	28	23	13	21.3333	7.63763	-36.6667	58.3333	28.0872	5.61743	-1.30546	0.132625	0.744186	0.574533	0.877935	0.999621	0.817363
Con A + 2×10^5 CD4+ T Cells	554	550	537	547	8.88819	2591.67	79	31.0018	6.20036	83.5973	3.12556e-07	19.0814	0	0	0	0
SCC VII + polyI:C Immunization CD4+ T cells
Negative Control 2×10^5 CD4+ T Cells	119	121	119	119.667	1.1547	0	1.33333	4.71405	0.942809	0	0.5	1	0.536471	0.463618	0.536471	0.512187
Mus_002 Mut 53 + 2×10^5 CD4+ T Cells	128	128	117	124.333	6.35085	23.3333	40.3333	18.6339	3.72678	1.2522	0.165177	1.039	0.234668	0.234668	0.608515	0.359284
Mus_002 Mut 54 + 2×10^5 CD4+ T Cells	115	128	116	119.667	7.23418	0	52.3333	21.1476	4.22953	0	0.5	1	0.677387	0.234668	0.643487	0.518514
Mus_002 Mut 55 + 2×10^5 CD4+ T Cells	123	120	120	121	1.73205	6.66667	3	6.00925	1.20185	1.1094	0.168947	1.01114	0.392355	0.499994	0.499994	0.464114
Mus_002 Mut 61 + 2×10^5 CD4+ T Cells	136	134	136	135.333	1.1547	78.3333	1.33333	4.71405	0.942809	16.617	3.84146e-05	1.13092	0.0760656	0.104509	0.0760656	0.0855466
Mus_002 Mut 62 + 2×10^5 CD4+ T Cells	124	128	134	128.667	5.03322	45	25.3333	14.9071	2.98142	3.01869	0.0417866	1.07521	0.358024	0.234668	0.104509	0.232401
Mus_002 Mut 63 + 2×10^5 CD4+ T Cells	111	108	104	107.667	3.51188	-60	12.3333	10.6719	2.13437	-5.62226	0.00958345	0.899721	0.797737	0.867869	0.932874	0.86616
Con A + 2×10^5 CD4+ T Cells	574	548	538	553.333	18.5831	2168.33	345.333	53.7484	10.7497	40.3423	0.000292848	4.62396	0	0	0	0
Naïve CD8+ T cells
Negative Control 2×10^5 CD8+ T Cells	27	22	23	24	2.64575	0	7	10.8012	2.16025	0	0.5	1	0.296181	0.686072	0.608302	0.530185
Mus_002 Mut 53 + 2×10^5 CD8+ T Cells	19	19	12	16.6667	4.04145	-36.6667	16.3333	13.9443	2.78887	-2.6295	0.0339029	0.694444	0.871721	0.871721	0.997476	0.913639
Mus_002 Mut 54 + 2×10^5 CD8+ T Cells	14	18	11	14.3333	3.51188	-48.3333	12.3333	12.693	2.53859	-3.80789	0.0108502	0.597222	0.989284	0.912874	0.998915	0.967024
Mus_002 Mut 55 + 2×10^5 CD8+ T Cells	24	17	10	17	7	-35	49	21.6025	4.32049	-1.62019	0.109451	0.708333	0.52715	0.943738	0.999575	0.823488
Mus_002 Mut 61 + 2×10^5 CD8+ T Cells	21	22	30	24.3333	4.93288	1.66667	24.3333	16.1589	3.23179	0.103142	0.462117	1.01389	0.757361	0.686072	0.132124	0.525186
Mus_002 Mut 62 + 2×10^5 CD8+ T Cells	7	21	26	18	9.84886	-30	97	29.4392	5.88784	-1.01905	0.20183	0.75	0.999987	0.757361	0.368093	0.708481
Mus_002 Mut 63 + 2×10^5 CD8+ T Cells	5	16	8	9.66667	5.68624	-71.6667	32.3333	18.1046	3.62093	-3.95847	0.0160361	0.402778	0.999999	0.9656	0.999953	0.988517
Con A + 2×10^5 CD8+ T Cells	474	493	495	487.333	11.5902	2316.67	134.333	34.3188	6.86375	67.5044	5.26948e-05	20.3056	0	0	0	0
SCC VII + polyI:C Immunization CD8+ Tcells
Negative Control 2×10^5 CD8+ T Cells	30	45	39	38	7.54983	0	57	30.8221	6.16441	0	0.5	1	0.92036	0.146233	0.457	0.507865
Mus_002 Mut 53 + 2×10^5 CD8+ T Cells	33	32	31	32	1	-30	1	21.9848	4.39697	-1.36458	0.150886	0.842105	0.812546	0.855176	0.891074	0.852932
Mus_002 Mut 54 + 2×10^5 CD8+ T Cells	29	42	23	31.3333	9.71253	-33.3333	94.3333	35.5121	7.10243	-0.938647	0.202028	0.824561	0.943481	0.278907	0.996469	0.739619
Mus_002 Mut 55 + 2×10^5 CD8+ T Cells	28	33	33	31.3333	2.88675	-33.3333	8.33333	23.3333	4.66667	-1.42857	0.13126	0.824561	0.961125	0.812546	0.812546	0.862072
Mus_002 Mut 61 + 2×10^5 CD8+ T Cells	39	26	37	34	7	-20	49	29.7209	5.94418	-0.672927	0.269034	0.894737	0.457	0.983364	0.586151	0.675505
Mus_002 Mut 62 + 2×10^5 CD8+ T Cells	48	26	28	34	12.1655	-20	148	41.332	8.2664	-0.483887	0.329215	0.894737	0.065667	0.983364	0.961125	0.670052
Mus_002 Mut 63 + 2×10^5 CD8+ T Cells	30	24	20	24.6667	5.03322	-66.6667	25.3333	26.1937	5.23874	-2.54514	0.0363734	0.649123	0.92036	0.993843	0.999487	0.97123
Con A + 2×10^5 CD8+ T Cells	502	489	477	489.333	12.5033	2256.67	156.333	42.1637	8.43274	53.5215	2.99628e-06	12.8772	0	0	0	0
	Raw Data			Average	StDev	Mean SFC/ 10^6 Cells	St Error			t	p	SI	P1	P2	P3	Poisson
	1	2	3
Naïve CD4+ T cells
Negative Control 2×10^5 CD4+ T Cells	20	24	19	21	2.64575	0	7	10.8012	2.16025	0	0.5	1	0.615737	0.283971	0.69832	0.532676
Mus_002 Mut 64 + 2×10^5 CD4+ T Cells	18	24	17	19.6667	3.78594	-6.66667	14.3333	13.3333	2.66667	-0.5	0.323123	0.936508	0.773037	0.283971	0.837081	0.631363
Mus_002 Mut 65 + 2×10^5 CD4+ T Cells	20	9	17	15.3333	5.68624	-28.3333	32.3333	18.1046	3.62093	-1.56498	0.110493	0.730159	0.615737	0.998894	0.837081	0.817237
Mus_002 Mut 66 + 2×10^5 CD4+ T Cells	19	22	29	23.3333	5.1316	11.6667	26.3333	16.6667	3.33333	0.7	0.267217	1.11111	0.69832	0.442314	0.05637	0.399001
Mus_002 Mut 67 + 2×10^5 CD4+ T Cells	20	30	14	21.3333	8.0829	1.66667	65.3333	24.5515	4.91031	0.0678844	0.475538	1.01587	0.615737	0.0374188	0.956641	0.536599
Mus_002 Mut 68 + 2×10^5 CD4+ T Cells	23	24	20	22.3333	2.08167	6.66667	4.33333	9.71825	1.94365	0.685994	0.266184	1.06349	0.359544	0.283971	0.615737	0.419751
Mus_002 Mut 69 + 2×10^5 CD4+ T Cells	20	25	20	21.6667	2.88675	3.33333	8.33333	11.3039	2.26078	0.294884	0.39143	1.03175	0.615737	0.217845	0.615737	0.483106
Con A + 2×10^5 CD4+ T Cells	568	538	526	544	21.6333	2615	468	62.9153	12.5831	41.5638	0.000240733	25.9048	0	0	0	0
SCC VII + polyI:C Immunization CD4+ T cells
Negative Control 2×10^5 CD4+ T Cells	106	104	102	104	2	0	4	8.16497	1.63299	0	0.5	1	0.435236	0.513041	0.590841	0.513039
Mus_002 Mut 64 + 2×10^5 CD4+ T Cells	101	109	111	107	5.2915	15	28	16.3299	3.26599	0.918559	0.218227	1.02885	0.628809	0.324778	0.258784	0.404123
Mus_002 Mut 65 + 2×10^5 CD4+ T Cells	123	116	117	118.667	3.78594	73.3333	14.3333	12.3603	2.47207	5.93296	0.00462806	1.14103	0.0375516	0.130536	0.111541	0.0932096
Mus_002 Mut 66 + 2×10^5 CD4+ T Cells	104	115	114	111	6.08276	35	37	18.4842	3.69685	1.89351	0.0879605	1.06731	0.513041	0.151723	0.175151	0.279972
Mus_002 Mut 67 + 2×10^5 CD4+ T Cells	116	122	132	123.333	8.0829	96.6667	65.3333	24.037	4.8074	4.02158	0.0232977	1.1859	0.130536	0.0458102	0.00459483	0.0603137
Mus_002 Mut 68 + 2×10^5 CD4+ T Cells	107	111	110	109.333	2.08167	26.6667	4.33333	8.33333	1.66667	3.2	0.0164877	1.05128	0.397251	0.258784	0.290856	0.31563
Mus_002 Mut 69 + 2×10^5 CD4+ T Cells	110	90	116	105.333	13.6137	6.66667	185.333	39.7213	7.94425	0.167836	0.44079	1.01282	0.290856	0.925094	0.130536	0.448828
Con A + 2×10^5 CD4+ T Cells	541	528	526	531.667	8.14453	2138.33	66.3333	24.2097	4.84195	88.3254	2.57669e-05	5.11218	0	0	0	0
Naïve CD8+ T cells
Negative Control 2×10^5 CD8+ T Cells	20	18	22	20	2	0	4	8.16497	1.63299	0	0.5	1	0.529743	0.702972	0.356302	0.529672
Mus_002 Mut 64 + 2×10^5 CD8+ T Cells	14	16	9	13	3.60555	-35	13	11.9024	2.38048	-2.94059	0.0287611	0.65	0.933872	0.843487	0.997913	0.925091
Mus_002 Mut 65 + 2×10^5 CD8+ T Cells	11	14	11	12	1.73205	-40	3	7.63763	1.52753	-5.23723	0.00335769	0.6	0.989188	0.933872	0.989188	0.97075
Mus_002 Mut 66 + 2×10^5 CD8+ T Cells	16	16	10	14	3.4641	-30	12	11.547	2.3094	-2.59808	0.0376882	0.7	0.843487	0.843487	0.995005	0.893993
Mus_002 Mut 67 + 2×10^5 CD8+ T Cells	8	17	12	12.3333	4.50925	-38.3333	20.3333	14.24	2.848	-2.69195	0.0406859	0.616667	0.999221	0.778926	0.978613	0.91892
Mus_002 Mut 68 + 2×10^5 CD8+ T Cells	15	11	13	13	2	-35	4	8.16497	1.63299	-4.28661	0.00639024	0.65	0.895136	0.989188	0.960988	0.948437
Mus_002 Mut 69 + 2×10^5 CD8+ T Cells	12	10	7	9.66667	2.51661	-51.6667	6.33333	9.27961	1.85592	-5.56776	0.00294862	0.483333	0.978613	0.995005	0.999745	0.991121
Con A + 2×10^5 CD8+ T Cells	478	464	472	471.333	7.02377	2256.67	49.3333	21.0819	4.21637	107.043	1.21379e-05	23.5667	0	0	0	0
SCC VII + polyI:C Immunization CD8+ Tcells
Negative Control 2×10^5 CD8+ T Cells	17	47	36	33.3333	15.1767	0	230.333	61.9588	12.3918	0	0.5	1	0.999318	0.0147	0.344587	0.452868
Mus_002 Mut 64 + 2×10^5 CD8+ T Cells	23	16	35	24.6667	9.60902	-43.3333	92.3333	51.8545	10.3709	-0.835672	0.229146	0.74	0.975238	0.999688	0.409158	0.794695
Mus_002 Mut 65 + 2×10^5 CD8+ T Cells	29	30	30	29.6667	0.57735	-18.3333	0.333333	43.8432	8.76863	-0.418157	0.358175	0.89	0.796443	0.74143	0.74143	0.759768
Mus_002 Mut 66 + 2×10^5 CD8+ T Cells	37	41	21	33	10.583	-1.66667	112	53.4114	10.6823	-0.0312043	0.488385	0.99	0.284799	0.10965	0.990949	0.461799
Mus_002 Mut 67 + 2×10^5 CD8+ T Cells	43	34	26	34.3333	8.5049	5	72.3333	50.2217	10.0443	0.0995585	0.463354	1.03	0.0605759	0.476959	0.917071	0.484869
Mus_002 Mut 68 + 2×10^5 CD8+ T Cells	48	21	38	35.6667	13.6504	11.6667	186.333	58.9256	11.7851	0.19799	0.426405	1.07	0.00984541	0.990949	0.230935	0.410576
Mus_002 Mut 69 + 2×10^5 CD8+ T Cells	25	20	31	25.3333	5.50757	-40	30.3333	46.6071	9.32142	-0.858238	0.232328	0.76	0.942472	0.994884	0.680305	0.872554
Con A + 2×10^5 CD8+ T Cells	466	485	454	468.333	15.6312	2175	244.333	62.8932	12.5786	34.5824	2.10378e-06	14.05	0	0	0	0
	Raw Data			Average	StDev	Mean SFC/ 10^6 Cells	St Error			t	p	SI	P1	P2	P3	Poisson
	1	2	3
Naïve CD4+ T cells
Negative Control 2×10^5 CD4+ T Cells	24	17	20	20.3333	3.51188	0	12.3333	14.3372	2.86744	0	0.5	1	0.235343	0.799729	0.559084	0.531385
Mus_002 Mut 70 + 2×10^5 CD4+ T Cells	24	29	31	28	3.60555	38.3333	13	14.5297	2.90593	2.63828	0.0288625	1.37705	0.235343	0.0407958	0.0164967	0.0975453
Mus_002 Mut 71 + 2×10^5 CD4+ T Cells	18	13	21	17.3333	4.04145	-15	16.3333	15.456	3.09121	-0.970495	0.193875	0.852459	0.727648	0.966485	0.470492	0.721542
Mus_002 Mut 72 + 2×10^5 CD4+ T Cells	30	26	26	27.3333	2.3094	35	5.33333	12.1335	2.4267	2.88457	0.0266865	1.34426	0.0263129	0.127666	0.127666	0.0938818
Mus_002 Mut 73 + 2×10^5 CD4+ T Cells	24	36	23	27.6667	7.23418	36.6667	52.3333	23.214	4.6428	1.57951	0.107822	1.36066	0.235343	0.00106277	0.305432	0.180613
Mus_002 Mut 74 + 2×10^5 CD4+ T Cells	24	27	23	24.6667	2.08167	21.6667	4.33333	11.7851	2.35702	1.83848	0.0780699	1.21311	0.235343	0.089896	0.305432	0.210224
Mus_002 Mut 75 + 2×10^5 CD4+ T Cells	28	15	30	24.3333	8.14453	20	66.3333	25.6038	5.12076	0.781133	0.248514	1.19672	0.0614517	0.907416	0.0263129	0.331727
Con A + 2×10^5 CD4+ T Cells	514	576	552	547.333	31.2623	2635	977.333	90.8142	18.1628	29.0153	0.000517108	26.918	0	0	0	0
SCC VII + polyI:C Immunization CD4+ T cells
Negative Control 2×10^5 CD4+ T Cells	127	142	132	133.667	7.63763	0	58.3333	31.1805	6.2361	0	0.5	1	0.729394	0.246555	0.56885	0.514933
Mus_002 Mut 70 + 2×10^5 CD4+ T Cells	117	144	133	131.333	13.5769	-11.6667	184.333	44.9691	8.99383	-0.259437	0.405667	0.982544	0.933668	0.196369	0.534508	0.554848
Mus_002 Mut 71 + 2×10^5 CD4+ T Cells	124	128	138	130	7.2111	-18.3333	52	30.3223	6.06447	-0.604615	0.289078	0.972569	0.809555	0.699521	0.365289	0.624788
Mus_002 Mut 72 + 2×10^5 CD4+ T Cells	145	142	141	142.667	2.08167	45	4.33333	22.8522	4.57044	1.96918	0.0855507	1.06733	0.173862	0.246555	0.274113	0.23151
Mus_002 Mut 73 + 2×10^5 CD4+ T Cells	103	112	125	113.333	11.0604	-101.667	122.333	38.8015	7.7603	-2.62017	0.0331595	0.84788	0.997422	0.974971	0.784534	0.918976
Mus_002 Mut 74 + 2×10^5 CD4+ T Cells	137	140	137	138	1.73205	21.6667	3	22.6078	4.52155	0.958373	0.215415	1.03242	0.397977	0.303182	0.397977	0.366378
Mus_002 Mut 75 + 2×10^5 CD4+ T Cells	127	121	134	127.333	6.50641	-31.6667	42.3333	28.9636	5.79272	-1.09333	0.168557	0.952618	0.729394	0.873621	0.499995	0.701003
Con A + 2×10^5 CD4+ T Cells	545	561	539	548.333	11.3725	2073.33	129.333	39.546	7.90921	52.4283	1.70678e-06	4.10224	0	0	0	0
Naïve CD8+ T cells
Negative Control 2×10^5 CD8+ T Cells	17	17	14	16	1.73205	0	3	7.07107	1.41421	0	0.5	1	0.434038	0.434038	0.725489	0.531188
Mus_002 Mut 70 + 2×10^5 CD8+ T Cells	17	17	16	16.6667	0.57735	3.33333	0.333333	5.27046	1.05409	0.632456	0.290657	1.04167	0.434038	0.434038	0.533255	0.46711
Mus_002 Mut 71 + 2×10^5 CD8+ T Cells	9	7	12	9.33333	2.51661	-33.3333	6.33333	8.81917	1.76383	-3.77964	0.0120732	0.583333	0.978013	0.995994	0.873007	0.949005
Mus_002 Mut 72 + 2×10^5 CD8+ T Cells	22	22	20	21.3333	1.1547	26.6667	1.33333	6.00925	1.20185	4.4376	0.00771647	1.33333	0.0892266	0.0892266	0.187751	0.122068
Mus_002 Mut 73 + 2×10^5 CD8+ T Cells	22	27	11	20	8.18535	20	67	24.1523	4.83046	0.828079	0.244232	1.25	0.0892266	0.00745892	0.922604	0.339763
Mus_002 Mut 74 + 2×10^5 CD8+ T Cells	14	19	16	16.3333	2.51661	1.66667	6.33333	8.81917	1.76383	0.188982	0.430208	1.02083	0.725489	0.257651	0.533255	0.505465
Mus_002 Mut 75 + 2×10^5 CD8+ T Cells	14	14	11	13	1.73205	-15	3	7.07107	1.41421	-2.12132	0.0505958	0.8125	0.725489	0.725489	0.922604	0.791194
Con A + 2×10^5 CD8+ T Cells	518	514	471	501	26.0576	2425	679	75.3879	15.0776	32.167	0.000459098	31.3125	0	0	0	0
SCC VII + polyI:C Immunization CD8+ Tcells
Negative Control 2×10^5 CD8+ T Cells	26	25	24	25	1	0	1	4.08248	0.816497	0	0.5	1	0.447079	0.526602	0.606124	0.526602
Mus_002 Mut 70 + 2×10^5 CD8+ T Cells	30	29	27	28.6667	1.52753	18.3333	2.33333	5.27046	1.05409	3.47851	0.0160994	1.14667	0.182104	0.236599	0.370614	0.263106
Mus_002 Mut 71 + 2×10^5 CD8+ T Cells	37	21	30	29.3333	8.02081	21.6667	64.3333	23.3333	4.66667	0.928571	0.224296	1.17333	0.0145523	0.814508	0.182104	0.337055
Mus_002 Mut 72 + 2×10^5 CD8+ T Cells	45	35	48	42.6667	6.80686	88.3333	46.3333	19.8606	3.97213	4.44766	0.0217437	1.70667	0.000200142	0.0338424	2.82781e-05	0.0113569
Mus_002 Mut 73 + 2×10^5 CD8+ T Cells	40	39	35	38	2.64575	65	7	8.16497	1.63299	7.96084	0.00358259	1.52	0.00344357	0.00569632	0.0338424	0.0143274
Mus_002 Mut 74 + 2×10^5 CD8+ T Cells	31	40	25	32	7.54983	35	57	21.9848	4.39697	1.59201	0.124115	1.28	0.136691	0.00344357	0.526602	0.222245
Mus_002 Mut 75 + 2×10^5 CD8+ T Cells	27	22	30	26.3333	4.04145	6.66667	16.3333	12.0185	2.4037	0.5547	0.314725	1.05333	0.370614	0.752701	0.182104	0.43514
Con A + 2×10^5 CD8+ T Cells	482	501	469	484	16.0935	2295	259	46.5475	9.30949	49.3045	0.000195515	19.36	0	0	0	0

## Sheet: Figure 4
Figure 4B
	Naïve			SCC VII + polyI:C
	Mean	SEM	N	Mean	SEM	N
Media	0	3.3	3	0	1.6	3
Mut_48.7	28.3	2.4	3	105	3.3	3
Mut_48.8	18.3	3.2	3	48.3	4.8	3
Mut_48.9	28.3	3.5	3	73.3	3	3
Mut_48.10	78.3	1.9	3	205	6.2	3
Mut_48.7			3	10	3.4	3
Mut_48.8			3	3.3	4.1	3
Mut_48.9			3	0	3.8	3
Mut_48.10			3	41.7	3.8	3
ConA	2276.7	13.5	3	2305	4	3
Figure 4C
	Naïve			SCC VII + polyI:C
	Mean	SEM	N	Mean	SEM	N
Media	0	2.6	3	0	7.9	3
Mut_48.1	20	2.2	3	11.7	17.8	3
Mut_48.2	35	2	3	21.7	6.3	3
Mut_48.3	51.7	2.1	3	55	9	3
Mut_48.4	46.7	4.6	3	90	5.7	3
Mut_48.5	30	2.6	3	160	5.8	3
Mut_48.6	36.7	2.1	3	91.7	6.7	3
Mut_48.1			3	0	7.7	3
Mut_48.2			3	0	12.9	3
Mut_48.3			3	0	6.1	3
Mut_48.4			3	0	5.5	3
Mut_48.5			3	21.7	9.4	3
Mut_48.6			3	38.3	6.6	3
Mut_48.1			3	15	10.7	3
Mut_48.2			3	8.3	8.1	3
Mut_48.3			3	65	7.7	3
Mut_48.4			3	75	5.5	3
Mut_48.5			3	125	5.8	3
Mut_48.6			3	78.3	6.8	3
ConA	2328.3	8.7	3	2140	22.6	3
Figure 4B and 4C ELISPOT plates
	Raw Data			Average	StDev	Mean SFC/ 10^6 Cells	St Error			t	p	SI	P1	P2	P3	Poisson
	1	2	3
Naïve CD4+ T cells
Negative Control 2×10^5 CD4+ T Cells	2	1	7	3.33333	3.21455	0	10.3333	13.1233	2.62467	0	0.5	1	0.845413	0.964326	0.053201	0.62098
Mus_002 Mut 48.1 + 2×10^5 CD4+ T Cells	5	8	9	7.33333	2.08167	20	4.33333	11.0554	2.21108	1.80907	0.0782934	2.2	0.243506	0.0208363	0.00735094	0.0905643
Mus_002 Mut 48.2 + 2×10^5 CD4+ T Cells	11	9	11	10.3333	1.1547	35	1.33333	9.86013	1.97203	3.54965	0.0252648	3.1	0.000691521	0.00735094	0.000691521	0.00291133
Mus_002 Mut 48.3 + 2×10^5 CD4+ T Cells	15	14	12	13.6667	1.52753	51.6667	2.33333	10.274	2.0548	5.02886	0.0084927	4.1	2.39238e-06	1.09479e-05	0.00018702	6.67868e-05
Mus_002 Mut 48.4 + 2×10^5 CD4+ T Cells	8	21	9	12.6667	7.23418	46.6667	52.3333	22.8522	4.57044	2.04211	0.07083	3.8	0.0208363	7.85659e-11	0.00735094	0.00939573
Mus_002 Mut 48.5 + 2×10^5 CD4+ T Cells	10	6	12	9.33333	3.05505	30	9.33333	12.8019	2.56038	2.3434	0.0396263	2.8	0.00235638	0.121167	0.00018702	0.0412368
Mus_002 Mut 48.6 + 2×10^5 CD4+ T Cells	12	9	11	10.6667	1.52753	36.6667	2.33333	10.274	2.0548	3.56887	0.020297	3.2	0.00018702	0.00735094	0.000691521	0.00274316
Con A + 2×10^5 CD4+ T Cells	482	472	453	469	14.7309	2328.33	217	43.5252	8.70504	53.4939	9.33263e-05	140.7	0	0	0	0
SCC VII + polyI:C Immunization CD4+ T cells
Negative Control 2×10^5 CD4+ T Cells	167	152	170	163	9.64365	0	93	39.37	7.87401	0	0.5	1	0.387368	0.815525	0.301961	0.501618
Mus_002 Mut 48.1 + 2×10^5 CD4+ T Cells	187	132	177	165.333	29.2973	11.6667	858.333	89.0381	17.8076	0.13103	0.452913	1.01431	0.0350191	0.994464	0.145444	0.391642
Mus_002 Mut 48.2 + 2×10^5 CD4+ T Cells	166	163	173	167.333	5.1316	21.6667	26.3333	31.5348	6.30696	0.687071	0.270332	1.02658	0.417479	0.510416	0.226634	0.384843
Mus_002 Mut 48.3 + 2×10^5 CD4+ T Cells	182	160	180	174	12.1655	55	148	44.8144	8.96289	1.22728	0.14512	1.06748	0.0755482	0.603347	0.0995187	0.259471
Mus_002 Mut 48.4 + 2×10^5 CD4+ T Cells	182	179	182	181	1.73205	90	3	28.2843	5.65685	3.18198	0.0397315	1.11043	0.0755482	0.113446	0.0755482	0.088181
Mus_002 Mut 48.5 + 2×10^5 CD4+ T Cells	196	192	197	195	2.64575	160	7	28.8675	5.7735	5.54256	0.011274	1.19632	0.00656903	0.014471	0.00533053	0.00879019
Mus_002 Mut 48.6 + 2×10^5 CD4+ T Cells	175	181	188	181.333	6.50641	91.6667	42.3333	33.5824	6.71648	2.7296	0.0302805	1.11247	0.183164	0.0869063	0.029617	0.0998959
Con A + 2×10^5 CD4+ T Cells	633	559	581	591	38	2140	1444	113.174	22.6348	18.909	0.000781541	3.62577	0	0	0	0
Naïve CD8+ T cells
Negative Control 2×10^5 CD8+ T Cells	17	10	10	12.3333	4.04145	0	16.3333	16.4992	3.29983	0	0.5	1	0.120393	0.785518	0.785518	0.563809
Mus_002 Mut 48.1 + 2×10^5 CD8+ T Cells	21	14	18	17.6667	3.51188	26.6667	12.3333	15.456	3.09121	1.72532	0.0804727	1.43243	0.0152021	0.354089	0.0766404	0.148644
Mus_002 Mut 48.2 + 2×10^5 CD8+ T Cells	26	15	12	17.6667	7.37111	26.6667	54.3333	24.267	4.85341	1.09888	0.174846	1.43243	0.000458938	0.258936	0.575949	0.278448
Mus_002 Mut 48.3 + 2×10^5 CD8+ T Cells	20	29	12	20.3333	8.5049	40	72.3333	27.1825	5.4365	1.47153	0.120901	1.64865	0.0272023	3.65045e-05	0.575949	0.201062
Mus_002 Mut 48.4 + 2×10^5 CD8+ T Cells	28	27	22	25.6667	3.21455	66.6667	10.3333	14.9071	2.98142	4.47214	0.00618393	2.08108	8.77687e-05	0.000204152	0.00815443	0.00281545
Mus_002 Mut 48.5 + 2×10^5 CD8+ T Cells	14	21	21	18.6667	4.04145	31.6667	16.3333	16.4992	3.29983	1.91929	0.0636878	1.51351	0.354089	0.0152021	0.0152021	0.128164
Mus_002 Mut 48.6 + 2×10^5 CD8+ T Cells	19	27	20	22	4.3589	48.3333	19	17.1594	3.43188	2.81673	0.0241507	1.78378	0.0466619	0.000204152	0.0272023	0.0246895
Con A + 2×10^5 CD8+ T Cells	441	480	482	467.667	23.1157	2276.67	534.333	67.7413	13.5483	33.6082	0.000312353	37.9189	0	0	0	0
SCC VII + polyI:C Immunization CD8+ Tcells
Negative Control 2×10^5 CD8+ T Cells	5	9	7	7	2	0	4	8.16497	1.63299	0	0.5	1	0.827008	0.270909	0.550289	0.549402
Mus_002 Mut 48.1 + 2×10^5 CD8+ T Cells	17	22	20	19.6667	2.51661	63.3333	6.33333	9.27961	1.85592	6.825	0.00144109	2.80952	0.000958183	4.5263e-06	4.44025e-05	0.000335704
Mus_002 Mut 48.2 + 2×10^5 CD8+ T Cells	33	18	32	27.6667	8.3865	103.333	70.3333	24.8886	4.97773	4.15183	0.0221338	3.95238	1.02052e-12	0.000361784	4.8479e-12	0.000120595
Mus_002 Mut 48.3 + 2×10^5 CD8+ T Cells	28	29	30	29	1	110	1	6.45497	1.29099	17.0411	0.000246708	4.14286	1.80767e-09	4.3191e-10	9.98299e-11	7.79804e-10
Mus_002 Mut 48.4 + 2×10^5 CD8+ T Cells	41	37	43	40.3333	3.05505	166.667	9.33333	10.5409	2.10819	15.8114	0.000121666	5.7619	0	0	0	0
Mus_002 Mut 48.5 + 2×10^5 CD8+ T Cells	27	30	28	28.3333	1.52753	106.667	2.33333	7.26483	1.45297	14.6826	9.57149e-05	4.04762	7.31071e-09	9.98299e-11	1.80767e-09	3.07274e-09
Mus_002 Mut 48.6 + 2×10^5 CD8+ T Cells	28	38	36	34	5.2915	135	28	16.3299	3.26599	8.26703	0.00326188	4.85714	1.80767e-09	0	7.99361e-15	6.0256e-10
Con A + 2×10^5 CD8+ T Cells	469	461	474	468	6.55744	2305	43	19.7906	3.95811	116.47	8.27698e-06	66.8571	0	0	0	0
	Raw Data			Average	StDev	Mean SFC/ 10^6 Cells	St Error			t	p	SI	P1	P2	P3	Poisson
	1	2	3
Naïve CD4+ T cells
Negative Control 2×10^5 CD4+ T Cells	6	9	3	6	3	0	9	12.2474	2.44949	0	0.5	1	0.55432	0.152763	0.938031	0.548371
Mus_002 Mut 48.7 + 2×10^5 CD4+ T Cells	5	9	3	5.66667	3.05505	-1.66667	9.33333	12.3603	2.47207	-0.13484	0.449627	0.944444	0.714943	0.152763	0.938031	0.601912
Mus_002 Mut 48.8 + 2×10^5 CD4+ T Cells	2	10	13	8.33333	5.68624	11.6667	32.3333	18.5592	3.71184	0.628619	0.286875	1.38889	0.982649	0.083924	0.00882748	0.358467
Mus_002 Mut 48.9 + 2×10^5 CD4+ T Cells	11	11	13	11.6667	1.1547	28.3333	1.33333	9.27961	1.85592	3.05329	0.0336039	1.94444	0.0426209	0.0426209	0.00882748	0.0313564
Mus_002 Mut 48.10 + 2×10^5 CD4+ T Cells	11	14	6	10.3333	4.04145	21.6667	16.3333	14.5297	2.90593	1.4912	0.107973	1.72222	0.0426209	0.00362849	0.55432	0.20019
Con A + 2×10^5 CD4+ T Cells	481	469	437	462.333	22.745	2281.67	517.333	66.2277	13.2455	34.4518	0.000344423	77.0556	0	0	0	0
SCC VII + polyI:C Immunization CD4+ T cells
Negative Control 2×10^5 CD4+ T Cells	179	172	167	172.667	6.02771	0	36.3333	24.608	4.92161	0	0.5	1	0.324884	0.530362	0.677013	0.510753
Mus_002 Mut 48.7 + 2×10^5 CD4+ T Cells	154	160	153	155.667	3.78594	-85	14.3333	20.548	4.10961	-4.13665	0.0102301	0.901544	0.929759	0.841902	0.939812	0.903824
Mus_002 Mut 48.8 + 2×10^5 CD4+ T Cells	164	177	176	172.333	7.23418	-1.66667	52.3333	27.1825	5.4365	-0.0613139	0.477071	0.998069	0.755251	0.380831	0.409942	0.515341
Mus_002 Mut 48.9 + 2×10^5 CD4+ T Cells	178	153	174	168.333	13.4288	-21.6667	180.333	42.4918	8.49837	-0.509902	0.323944	0.974903	0.352432	0.939812	0.46969	0.587311
Mus_002 Mut 48.10 + 2×10^5 CD4+ T Cells	178	176	192	182	8.7178	46.6667	76	30.5959	6.11919	1.52526	0.105259	1.05405	0.352432	0.409942	0.0776894	0.280021
Con A + 2×10^5 CD4+ T Cells	576	565	612	584.333	24.5832	2058.33	604.333	73.0677	14.6135	28.1702	0.00033327	3.38417	0	0	0	0
Naïve CD8+ T cells
Negative Control 2×10^5 CD8+ T Cells	6	7	12	8.33333	3.21455	0	10.3333	13.1233	2.62467	0	0.5	1	0.837428	0.725623	0.137474	0.566842
Mus_002 Mut 48.7 + 2×10^5 CD8+ T Cells	12	13	17	14	2.64575	28.3333	7	12.0185	2.4037	2.35748	0.0401419	1.68	0.137474	0.0811921	0.00549468	0.0747202
Mus_002 Mut 48.8 + 2×10^5 CD8+ T Cells	11	8	17	12	4.58258	18.3333	21	16.1589	3.23179	1.13456	0.163342	1.44	0.21852	0.592523	0.00549468	0.272179
Mus_002 Mut 48.9 + 2×10^5 CD8+ T Cells	17	17	8	14	5.19615	28.3333	27	17.6383	3.52767	1.60635	0.0987011	1.68	0.00549468	0.00549468	0.592523	0.201171
Mus_002 Mut 48.10 + 2×10^5 CD8+ T Cells	25	24	23	24	1	78.3333	1	9.71825	1.94365	8.06043	0.00439253	2.88	2.37255e-06	7.24586e-06	2.1281e-05	1.02998e-05
Con A + 2×10^5 CD8+ T Cells	452	473	478	467.667	13.7961	2296.67	190.333	40.8928	8.17856	56.1631	7.68449e-05	56.12	0	0	0	0
SCC VII + polyI:C Immunization CD8+ Tcells
Negative Control 2×10^5 CD8+ T Cells	3	2	10	5	4.3589	0	19	17.7951	3.55903	0	0.5	1	0.875348	0.959572	0.0318281	0.622249
Mus_002 Mut 48.7 + 2×10^5 CD8+ T Cells	27	22	29	26	3.60555	105	13	16.3299	3.26599	6.42991	0.00169229	5.2	5.60374e-12	1.82065e-08	1.70086e-13	6.07077e-09
Mus_002 Mut 48.8 + 2×10^5 CD8+ T Cells	7	21	16	14.6667	7.0946	48.3333	50.3333	24.037	4.8074	2.01079	0.064486	2.93333	0.237817	8.10925e-08	6.90082e-05	0.0792952
Mus_002 Mut 48.9 + 2×10^5 CD8+ T Cells	23	18	18	19.6667	2.88675	73.3333	8.33333	15.0923	3.01846	4.85899	0.00588684	3.93333	3.91427e-09	5.41634e-06	5.41634e-06	3.6122e-06
Mus_002 Mut 48.10 + 2×10^5 CD8+ T Cells	43	57	38	46	9.84886	205	97	31.0913	6.21825	6.59349	0.00460185	9.2	0	0	0	0
Con A + 2×10^5 CD8+ T Cells	459	443	486	462.667	21.7332	2288.33	472.333	63.9878	12.7976	35.762	0.000245087	92.5333	0	0	0	0
	Raw Data			Average	StDev	Mean SFC/ 10^6 Cells	St Error			t	p	SI	P1	P2	P3	Poisson
	1	2	3
SCC VII + polyI:C Immunization CD4+ T cells + anti-I-Ak
Negative Control 2×10^5 CD4+ T Cells	145	149	162	152	8.88819	0	79	36.2859	7.25718	0	0.5	1	0.725679	0.606961	0.21884	0.51716
Mus_002 Mut 48.1 + 2×10^5 CD4+ T Cells	157	146	137	146.667	10.0167	-26.6667	100.333	38.658	7.73161	-0.689809	0.264377	0.964912	0.353205	0.697568	0.897203	0.649325
Mus_002 Mut 48.2 + 2×10^5 CD4+ T Cells	115	156	134	135	20.5183	-85	421	64.5497	12.9099	-1.31681	0.143845	0.888158	0.999231	0.383506	0.935596	0.772778
Mus_002 Mut 48.3 + 2×10^5 CD4+ T Cells	157	147	147	150.333	5.7735	-8.33333	33.3333	30.5959	6.11919	-0.272367	0.400459	0.989035	0.353205	0.668302	0.668302	0.563269
Mus_002 Mut 48.4 + 2×10^5 CD4+ T Cells	150	156	150	152	3.4641	0	12	27.5379	5.50757	0	0.5	1	0.575255	0.383506	0.575255	0.511339
Mus_002 Mut 48.5 + 2×10^5 CD4+ T Cells	169	158	142	156.333	13.5769	21.6667	184.333	46.8449	9.36898	0.462519	0.33568	1.02851	0.0920162	0.323869	0.801801	0.405895
Mus_002 Mut 48.6 + 2×10^5 CD4+ T Cells	166	161	152	159.667	7.0946	38.3333	50.3333	32.8295	6.56591	1.16765	0.155372	1.05044	0.137264	0.243037	0.510787	0.297029
Con A + 2×10^5 CD4+ T Cells	608	605	595	602.667	6.80686	2253.33	46.3333	32.3179	6.46357	69.7241	2.84802e-07	3.96491	0	0	0	0
SCC VII + polyI:C Immunization CD4+ T cells + anti-I-Ek
Negative Control 2×10^5 CD4+ T Cells	152	166	166	161.333	8.0829	0	65.3333	32.9983	6.59966	0	0.5	1	0.779046	0.367034	0.367034	0.504372
Mus_002 Mut 48.1 + 2×10^5 CD4+ T Cells	174	145	174	164.333	16.7432	15	280.333	53.6708	10.7342	0.279482	0.399356	1.0186	0.168736	0.909229	0.168736	0.415567
Mus_002 Mut 48.2 + 2×10^5 CD4+ T Cells	152	162	175	163	11.5326	8.33333	133	40.6544	8.13087	0.20498	0.424348	1.01033	0.779046	0.48953	0.150119	0.472898
Mus_002 Mut 48.3 + 2×10^5 CD4+ T Cells	165	186	172	174.333	10.6927	65	114.333	38.694	7.73879	1.67985	0.0867861	1.08058	0.396819	0.0306938	0.210346	0.21262
Mus_002 Mut 48.4 + 2×10^5 CD4+ T Cells	182	175	172	176.333	5.1316	75	26.3333	27.6385	5.52771	2.7136	0.0319432	1.09298	0.0583101	0.150119	0.210346	0.139592
Mus_002 Mut 48.5 + 2×10^5 CD4+ T Cells	193	182	184	186.333	5.85947	125	34.3333	28.8194	5.76387	4.33736	0.0075033	1.15496	0.00835043	0.0583101	0.0426996	0.0364534
Mus_002 Mut 48.6 + 2×10^5 CD4+ T Cells	182	167	182	177	8.66025	78.3333	75	34.1971	6.83943	2.29064	0.0420563	1.09711	0.0583101	0.338087	0.0583101	0.151569
Con A + 2×10^5 CD4+ T Cells	611	571	616	599.333	24.6644	2190	608.333	74.9259	14.9852	29.2289	0.000188769	3.71488	0	0	0	0
SCC VII + polyI:C Immunization CD8+ Tcells + anti-H-2Kk
Negative Control 2×10^5 CD8+ T Cells	9	12	11	10.6667	1.52753	0	2.33333	6.2361	1.24722	0	0.5	1	0.737069	0.381008	0.499773	0.539283
Mus_002 Mut 48.1 + 2×10^5 CD8+ T Cells	17	18	14	16.3333	2.08167	28.3333	4.33333	7.45356	1.49071	3.80132	0.0111651	1.53125	0.0446061	0.024975	0.18882	0.0861337
Mus_002 Mut 48.2 + 2×10^5 CD8+ T Cells	17	14	14	15	1.73205	21.6667	3	6.66667	1.33333	3.25	0.0160449	1.40625	0.0446061	0.18882	0.18882	0.140749
Mus_002 Mut 48.3 + 2×10^5 CD8+ T Cells	10	13	10	11	1.73205	1.66667	3	6.66667	1.33333	0.25	0.407542	1.03125	0.622248	0.27544	0.622248	0.506646
Mus_002 Mut 48.4 + 2×10^5 CD8+ T Cells	9	17	9	11.6667	4.6188	5	21.3333	14.0436	2.80872	0.356034	0.375193	1.09375	0.737069	0.0446061	0.737069	0.506248
Mus_002 Mut 48.5 + 2×10^5 CD8+ T Cells	4	8	7	6.33333	2.08167	-21.6667	4.33333	7.45356	1.49071	-2.90689	0.0243229	0.59375	0.993687	0.833949	0.90661	0.911415
Mus_002 Mut 48.6 + 2×10^5 CD8+ T Cells	15	12	10	12.3333	2.51661	8.33333	6.33333	8.49837	1.69967	0.980581	0.196574	1.15625	0.122824	0.381008	0.622248	0.37536
Con A + 2×10^5 CD8+ T Cells	433	448	465	448.667	16.0104	2190	256.333	46.428	9.28559	47.1699	0.000199906	42.0625	0	0	0	0
	Raw Data			Average	StDev	Mean SFC/ 10^6 Cells	St Error			t	p	SI	P1	P2	P3	Poisson
	1	2	3
SCC VII + polyI:C Immunization CD4+ T cells + anti-I-Ak
Negative Control 2×10^5 CD4+ T Cells	141	141	150	144	5.19615	0	27	21.2132	4.24264	0	0.5	1	0.60984	0.60984	0.319437	0.513039
Mus_002 Mut 48.7 + 2×10^5 CD4+ T Cells	154	154	152	153.333	1.1547	46.6667	1.33333	15.3659	3.07318	3.03703	0.0416165	1.06481	0.212742	0.212742	0.263213	0.229566
Mus_002 Mut 48.8 + 2×10^5 CD4+ T Cells	143	140	60	114.333	47.0779	-148.333	2216.33	136.728	27.3455	-1.08488	0.194517	0.793981	0.544308	0.641699	1	0.728669
Mus_002 Mut 48.9 + 2×10^5 CD4+ T Cells	151	148	147	148.667	2.08167	23.3333	4.33333	16.1589	3.23179	1.44399	0.128314	1.03241	0.290658	0.380434	0.412315	0.361135
Mus_002 Mut 48.10 + 2×10^5 CD4+ T Cells	145	156	152	151	5.56776	35	31	21.9848	4.39697	1.59201	0.0934673	1.04861	0.477856	0.168602	0.263213	0.303224
Con A + 2×10^5 CD4+ T Cells	596	634	579	603	28.1603	2295	793	82.664	16.5328	27.763	0.00045141	4.1875	0	0	0	0
SCC VII + polyI:C Immunization CD4+ T cells + anti-I-Ek
Negative Control 2×10^5 CD4+ T Cells	162	161	164	162.333	1.52753	0	2.33333	6.2361	1.24722	0	0.5	1	0.520879	0.552132	0.458373	0.510461
Mus_002 Mut 48.7 + 2×10^5 CD4+ T Cells	169	167	168	168	1	28.3333	1	5.27046	1.05409	5.37587	0.00436551	1.03491	0.310655	0.367426	0.338554	0.338878
Mus_002 Mut 48.8 + 2×10^5 CD4+ T Cells	164	161	164	163	1.73205	3.33333	3	6.66667	1.33333	0.5	0.321859	1.00411	0.458373	0.552132	0.458373	0.489626
Mus_002 Mut 48.9 + 2×10^5 CD4+ T Cells	160	169	164	164.333	4.50925	10	20.3333	13.7437	2.74874	0.727607	0.265015	1.01232	0.583128	0.310655	0.458373	0.450719
Mus_002 Mut 48.10 + 2×10^5 CD4+ T Cells	168	183	170	173.667	8.14453	56.6667	66.3333	23.9212	4.78423	2.36889	0.0665434	1.06982	0.338554	0.0588543	0.283858	0.227089
Con A + 2×10^5 CD4+ T Cells	588	572	604	588	16	2128.33	256	46.398	9.27961	45.8712	0.00021156	3.62218	0	0	0	0
SCC VII + polyI:C Immunization CD8+ Tcells + anti-H-2Kk
Negative Control 2×10^5 CD8+ T Cells	14	11	3	9.33333	5.68624	0	32.3333	23.214	4.6428	0	0.5	1	0.0918957	0.334188	0.995235	0.473773
Mus_002 Mut 48.7 + 2×10^5 CD8+ T Cells	13	10	11	11.3333	1.52753	10	2.33333	16.9967	3.39935	0.588348	0.304608	1.21429	0.14981	0.456422	0.334188	0.313473
Mus_002 Mut 48.8 + 2×10^5 CD8+ T Cells	7	15	8	10	4.3589	3.33333	19	20.6828	4.13656	0.161165	0.440138	1.07143	0.821919	0.0532864	0.713673	0.529626
Mus_002 Mut 48.9 + 2×10^5 CD8+ T Cells	5	10	11	8.66667	3.21455	-3.33333	10.3333	18.8562	3.77124	-0.176777	0.435206	0.928571	0.955293	0.456422	0.334188	0.581968
Mus_002 Mut 48.10 + 2×10^5 CD8+ T Cells	19	20	14	17.6667	3.21455	41.6667	10.3333	18.8562	3.77124	2.20971	0.0548024	1.89286	0.00356598	0.00160628	0.0918957	0.032356
Con A + 2×10^5 CD8+ T Cells	472	497	428	465.667	34.9333	2281.67	1220.33	102.171	20.4342	22.3319	0.000772015	49.8929	0	0	0	0
Figure 4D
	IC50 (nM)
ALVTDNAVY	42462.5
LVTDNAVY W	26718.7
VTDNAVY WS	31180.9
TDNAVY WSM	4988.7
DNAVY WSME	31279.5
NAVY WSMEG	29637.7
AVY WSMEGE	39168.6
VY WSMEGES	33212.9
Y WSMEGESQ	27722
WSMEGESQP	39916
Figure 4F
Positive	Negative
4988.7	6945.5
250.9	6945.5
250.9	2118
	33657.1
	28495.4
	28495.4
	2132.1
	2772.5
	2834.8
	27461.7
	17030.4
	7555.5
	5832.7
	20698
	18714.4
	4126.9
	1218.4
	162.4
	7680.6
	606.3
	113.8
	113.8
	37.7
	37.7
	12456.7
	25092.4
	15812.1
	18906.2
	12115.7
	162.4
	1664.5
	113.8
Figure 4G left panel
polyI:C	Mut_48.5 + polyI:C	Mut_48.10 + polyI:C
1060000	6293.95	168000
512000	4348.59	98537.4
652000	2329.38	613039
248000	677.048	79404.9
714000	959.603	412305
Figure 4G right panel
Time (days)	polyI:C						Mut_48.10 + polyI:C						Mut_48.5 + polyI:C
0	0	0	0	0	0	0	0	0	0	0	0	0	0	0	0	0	0	0
2	0.161031	0.128446	0.101107	0.0924457	0.131549	0.10269	0.0871137	0.0924457	0.0650579	0.119432	0.10699	0.113664	0.0833674	0.0904823	0.0698652	0.123584	0.138549	0.103221
4	0.172007	0.244672	0.162467	0.147812	0.162467	0.208753	0.0601045	0.0753342	0.0503031	0.0757663	0.100583	0.109185	0.079283	0.0770726	0.0523061	0.0410515	0.0899959	0.0842937
6	0.256199	0.464695	0.278262	0.279293	0.237182	0.267078	0.0856959	0.135337	0.125393	0.125393	0.141811	0.116524	0.124185	0.0727759	0.0650579	0.0740477	0.099541	0.093438
8	0.390679	0.613084	0.309232	0.343604	0.272124	0.226237	0.151218	0.197885	0.27111	0.0783938	0.359256	0.285538	0.126608	0.079283	0.0480317	0.0340155	0.0670332	0.0939368
10	0.440468	0.80049	0.536265	0.611341	0.353181	0.31929	0.185036	0.172756	0.471987	0.1212	0.370366	0.290813	0.177295	0.0597343	0.0627392	0.0678344	0.0944373	0.181138
12	0.597513	0.889036	0.63248	0.741545	0.436282	0.634264	0.208753	0.356818	0.558922	0.269089	0.494317	0.568824	0.317037	0.0806293	0.124185	0.178059	0.133434	0.185036
14	0.541068	1.0325	0.643231	0.819398	0.558922	0.743528	0.274859	0.302645	0.896849	0.312199	0.78493	0.733649	0.558922	0.0363516	0.0954437	0.0719362	0.0512981	0.0550585
16	0.520395	1.11618	0.834309	0.708376	0.62985	0.72581	0.103754	0.257175	0.946939	0.19485	0.743528	0.976725	0.359256	0.0779517	0.129681	0.0533272	0.0815352	0
18	0.586094	1.65983	1.06495	0.769626	0.719906	0.797948	0	0.0682373	0.882346	0.205367	0.558922	1.06495	0.168295	0.0658433	0.0317816	0.0360869	0.0363516	0
20	0.649597	1.64631	1.21935	0.871271	0.68705	0.83482	0	0.12002	1.15035	0	0.410385	0.964872	0.0410515	0	0	0	0.0209448	0
22	0.684098	1.74252	1.18936	0.989806	0.73593	0.920396	0	0.165363	1.17979	0	0.331877	1.02511	0.0282796	0	0	0	0	0
24	0.713339	1.80631	1.23586	1.09843	0.749583	1.0204	0	0.145793	1.27683	0	0.308127	1.0776	0	0	0	0	0	0

## Sheet: Figure 5
Figure 5 left panel
polyI:C	Mut_44 + Mut_48.10 + polyI:C	Mut_44-AAA-Mut_48.10 + polyI:C	PADRE(X) + polyI:C	PADRE(X) + Mut_48.10 + polyI:C	PADRE(X)-AAA-Mut_48.10 + polyI:C
1060000	34950.6	15938.5	949506	12928.3	6994.84
512000	67940.5	11298	488597	34950.9	5392.04
652000	9494.06	12039.5	701000	9790.75	7493.05
248000	149029	5930.46	53099.8	99406	6794.06
714000	73049.5	7930.49	94404.9	67930.9	4695.96
Figure 5 right panel
Time (days)	polyI:C						Mut_44 + Mut_48.10 + polyI:C						Mut_44-AAA-Mut_48.10 + polyI:C						PADRE(X) + Mut_48.10 + polyI:C						PADRE(X)-AAA-Mut_48.10 + polyI:C
0	0	0	0	0	0	0	0	0	0	0	0	0	0	0	0	0	0	0	0	0	0	0	0	0	0	0	0	0	0	0
2	0.161031	0.128446	0.101107	0.0924457	0.131549	0.10269	0.092941	0.1212	0.107536	0.151218	0.10699	0.155373	0.0719362	0.115374	0.0866394	0.125393	0.0694558	0	0.101633	0.122388	0.0593655	0.0635059	0.165363	0	0.120609	0.0762001	0.0959496	0.0842937	0.155373	0.119432
4	0.172007	0.244672	0.162467	0.147812	0.162467	0.208753	0.12306	0.168979	0.138458	0.136616	0.158689	0.11197	0.0985059	0.166825	0.130924	0.104289	0	0.114802	0.137903	0.135337	0.0788376	0.129681	0.118263	0.0806293	0.105904	0.0477129	0.0890282	0.0557614	0.0829068	0.0895112
6	0.256199	0.464695	0.278262	0.279293	0.237182	0.267078	0.139595	0.185931	0.185948	0.210498	0.178494	0.138549	0.147812	0.110496	0.0949396	0.120609	0.0744749	0.126608	0.126	0.222665	0.158185	0.120609	0.141155	0.103221	0.110293	0.118263	0.0783938	0.122985	0.113664	0.139197
8	0.390679	0.613084	0.309232	0.343604	0.272124	0.226237	0.188195	0.27111	0.205981	0.324949	0.249593	0.135975	0.241845	0.224806	0.14868	0.111409	0.158679	0.184596	0.169773	0.359256	0.137903	0.131549	0.126	0.0690481	0.113097	0.153286	0.117682	0.0954437	0.092941	0.217378
10	0.440468	0.80049	0.536265	0.611341	0.353181	0.31929	0.382977	0.474924	0.285538	0.314793	0.281365	0.289753	0.240907	0.30047	0.202019	0.197065	0.23258	0.119432	0.131549	0.405066	0.291876	0.209605	0.341237	0.230756	0.149849	0.210459	0.125393	0.117102	0.12002	0.235334
12	0.597513	0.889036	0.63248	0.741545	0.436282	0.634264	0.368689	0.395871	0.308127	0.26012	0.362934	0.40772	0.302645	0.347174	0.266077	0.170515	0.224446	0.0944373	0.0871137	0.277232	0.285538	0.277232	0.486797	0.290981	0.282404	0.24654	0.151445	0.119546	0.10789	0.370366
14	0.541068	1.0325	0.643231	0.819398	0.558922	0.743528	0.33941	0.554014	0.380432	0.300593	0.228941	0.577685	0.285538	0.509588	0.249432	0.122388	0.292941	0.030821	0.0762001	0.371615	0.458917	0.350698	0.33072	0.3661	0.282404	0.236257	0.0856959	0.0949396	0.0723552	0.367878
16	0.520395	1.11618	0.834309	0.708376	0.62985	0.72581	0.293058	0.488504	0.400029	0.335931	0.285098	0.35861	0.476398	0.542675	0.103754	0.106446	0.0690481	0.0489966	0.169875	0.410598	0.420399	0.334243	0.36986	0.399098	0.281365	0.329565	0	0.097991	0.0631218	0.432122
18	0.586094	1.65983	1.06495	0.769626	0.719906	0.797948	0.338482	0.429203	0.42395	0.310298	0.259594	0.330039	0.429364	0.544285	0.0964573	0.109185	0.0458297	0.0623582	0.120399	0.385987	0.5001	0.38504	0.319189	0.419288	0.289753	0.241845	0	0.0638915	0.0954437	0.53308
20	0.649597	1.64631	1.21935	0.871271	0.68705	0.83482	0.389598	0.39951	0.385995	0.340598	0.24851	0.30385	0.539464	0.386815	0.0195091	0.092941	0.0267374	0.0215008	0.170984	0.360568	0.449589	0.410284	0.32988	0.40596	0.197065	0.099541	0	0.0385159	0.0815352	0.668786
22	0.684098	1.74252	1.18936	0.989806	0.73593	0.920396	0.359693	0.400009	0.335059	0.330498	0.220985	0.29581	0.567165	0.361705	0	0.0658433	0	0.0168376	0.169804	0.40006	0.388594	0.368799	0.340598	0.444595	0.159604	0.0355614	0	0.0159024	0.0267374	0.73759
24	0.713339	1.80631	1.23586	1.09843	0.749583	1.0204	0.400003	0.439585	0.360597	0.290598	0.199939	0.339998	0.536265	0.267078	0	0.0731982	0	0	0.180983	0.395098	0.395831	0.418882	0.330981	0.469587	0.139848	0.0390701	0	0	0	0.714156

## Sheet: Figure 6
Figure 6A upper panel
polyI:C	peptide mix (boost) + polyI:C	polyI:C + anti-PD-1	peptide mix (boost) + polyI:C + anti-PD-1
491000	43200	6630	1460
309000	3310	1920	748
180000	15600	33500	945
385000	12000	447000	845
488000	127000	104000	821
Figure 6A lower panel
Time (days)	polyI:C						peptide mix (boost) + polyI:C						polyI:C + anti-PD-1						peptide mix (boost) + polyI:C + anti-PD-1
0	0	0	0	0	0	0	0	0	0	0	0	0	0	0	0	0	0	0	0	0	0	0	0	0
2	0	0.0236237	0.0616008	0.0322693	0.0282796	0.0360869	0.0486735	0.0604763	0.0282796	0.0516326	0.0238234	0	0.0273913	0.0355614	0.0138563	0	0.0568268	0.0368849	0.0291869	0.0345257	0.0363516	0.018646	0.0332596	0.0464518
4	0.1212	0.0736221	0.166825	0.10269	0.0954437	0.0775113	0.104289	0.122985	0.0895112	0.153286	0.0875897	0.0731982	0.0486735	0.0554092	0.0385159	0.0866394	0.143131	0.0949396	0.0810814	0.0586326	0.126608	0.0540153	0.0914605	0.0939368
6	0.334201	0.185036	0.241845	0.114802	0.2139	0.254253	0.158893	0.166825	0.150532	0.109185	0.088547	0.0985059	0.192193	0.270098	0.220893	0.311449	0.469061	0.221778	0.0650579	0.0410515	0.103221	0.0589983	0.109185	0.126
8	0.35077	0.272124	0.327263	0.145125	0.263087	0.299387	0.139848	0.157479	0.202853	0.181913	0.113097	0.175016	0.1405	0.222665	0.299387	0.263087	0.51268	0.187402	0.114802	0.044907	0.181138	0.0954437	0.0623582	0.104825
10	0.382977	0.429364	0.508047	0.204527	0.384254	0.320421	0.151218	0.214766	0.263087	0.231666	0.123584	0.205367	0.149168	0.333038	0.405066	0.291876	0.645034	0.246568	0.046765	0.037967	0.0682373	0	0.118847	0.049647
12	0.418449	0.351974	0.477874	0.326116	0.337707	0.6307	0.164636	0.189787	0.218253	0.242785	0.204527	0.309232	0.149849	0.196247	0.414404	0.28764	0.575489	0.347174	0.0686419	0	0.0762001	0.0608496	0.0540153	0.0711029
14	0.434892	0.60095	0.35439	0.4618	0.464695	0.821517	0.137903	0.150532	0.291223	0.243273	0.132175	0.0612244	0.0516326	0.198707	0.384254	0.301556	0.693115	0.279293	0.0442988	0.0294167	0	0.0291869	0.0258819	0.0337622
16	0.464695	0.474924	0.592381	0.466148	0.541068	0.771658	0.1405	0.100583	0.271987	0.213061	0.131549	0.119432	0.049647	0.0753342	0.418449	0.111409	0.288695	0.185036	0.0139963	0	0	0	0	0
18	0.437674	0.276206	0.511132	0.466148	0.409051	0.771658	0.166093	0.101633	0.267078	0.241869	0.0642787	0.0278331	0	0.0122489	0.401108	0.0464518	0.203689	0.113097	0	0	0	0	0	0
20	0.51734	0.398484	0.360479	0.466148	0.503442	0.886803	0.160316	0.0489966	0	0.228412	0.0363516	0.0248384	0	0	0.156775	0	0.215634	0.169033	0	0	0	0	0	0
22	0.557283	0.494317	0.320421	0.466148	0.567165	0.976725	0.197885	0.035041	0	0.292941	0.0179741	0.01575	0	0	0.123584	0	0.249432	0.178059	0	0	0	0	0	0
24	0.869067	0.272124	0.552385	0.466148	0.679943	0.988675	0.220011	0	0	0.409051	0.0256709	0	0	0	0.0619787	0	0.0550585	0.0363516	0	0	0	0	0	0
26	1.09036	0.453186	0.87569	0.466148	0.988675	1.153	0.17426	0	0	0.611341	0	0	0	0	0.0529854	0	0.0390701	0	0	0	0	0	0	0
28							0.220011	0	0	0.988675	0	0	0	0	0.01515	0	0	0	0	0	0	0	0	0
30							0.23258	0	0	1.50238	0	0	0	0	0.00688231	0	0	0	0	0	0	0	0	0
32							0.267078	0	0	1.51238	0	0	0	0	0	0	0	0	0	0	0	0	0	0
34							0.47314	0	0	1.42238	0	0	0	0	0	0	0	0	0	0	0	0	0	0
36							0.724972	0	0	1.53238	0	0	0	0	0	0	0	0	0	0	0	0	0	0
38							0.871972	0	0	1.64238	0	0	0	0	0	0	0	0	0	0	0	0	0	0
40							0.881972	0	0	1.55238	0	0	0	0	0	0	0	0	0	0	0	0	0	0
42							0.921972	0	0	1.52382	0	0	0	0	0	0	0	0	0	0	0	0	0	0
44							0.941972	0	0	1.62382	0	0	0	0	0	0	0	0	0	0	0	0	0	0
Figure 6B upper panel
polyI:C	peptide mix (boost) + polyI:C	polyI:C + anti-CTLA-4	peptide mix (boost) + polyI:C + anti-CTLA-4
491000	43200	505000	1850
309000	3310	86700	7090
180000	15600	144000	17100
385000	12000	77000	19500
488000	127000	146000	6270
Figure 6B lower panel
Time (days)	polyI:C						peptide mix (boost) + polyI:C						polyI:C + anti-CTLA-4						peptide mix (boost) + polyI:C + anti-CTLA-4
0	0	0	0	0	0	0	0	0	0	0	0	0	0	0	0	0	0	0	0	0	0	0	0
2	0	0.0236237	0.0616008	0.0322693	0.0282796	0.0360869	0.0486735	0.0604763	0.0282796	0.0516326	0.0238234	0	0.050965	0	0.0347827	0.0658433	0.0682373	0.0939368	0	0.0422133	0.0238234	0	0.0215008
4	0.1212	0.0736221	0.166825	0.10269	0.0954437	0.0775113	0.104289	0.122985	0.0895112	0.153286	0.0875897	0.0731982	0.0914605	0.141155	0.192193	0.209605	0.18347	0.104825	0.0654498	0.0819907	0.0623582	0.156775	0.0347827
6	0.334201	0.185036	0.241845	0.114802	0.2139	0.254253	0.158893	0.166825	0.150532	0.109185	0.088547	0.0985059	0.202019	0.272124	0.377899	0.497346	0.359256	0.290813	0.0810814	0.0990225	0.0623582	0.129681	0.0404787
8	0.35077	0.272124	0.327263	0.145125	0.263087	0.299387	0.139848	0.157479	0.202853	0.181913	0.113097	0.175016	0.272124	0.550758	0.35439	0.381703	0.504974	0.331877	0.0690481	0.116524	0.0715188	0.134701	0.0385159
10	0.382977	0.429364	0.508047	0.204527	0.384254	0.320421	0.151218	0.214766	0.263087	0.231666	0.123584	0.205367	0.486797	0.541068	0.429364	0.464695	0.63605	0.33072	0.157479	0.0875897	0.0619787	0.165363	0.0579058
12	0.418449	0.351974	0.477874	0.326116	0.337707	0.6307	0.164636	0.189787	0.218253	0.242785	0.204527	0.309232	0.489796	0.385533	0.515784	0.595799	0.63605	0.433506	0.113097	0.12002	0.0658433	0.185822	0.0480317
14	0.434892	0.60095	0.35439	0.4618	0.464695	0.821517	0.137903	0.150532	0.291223	0.243273	0.132175	0.0612244	0.570485	0.401108	0.525171	0.42252	0.739566	0.295079	0.139197	0.0852268	0.0483519	0.153286	0.0455208
16	0.464695	0.474924	0.592381	0.466148	0.541068	0.771658	0.1405	0.100583	0.271987	0.213061	0.131549	0.119432	0.554014	0.329565	0.35077	0.3881	0.51268	0.220011	0.0861668	0.0654498	0.161748	0.0366176	0
18	0.437674	0.276206	0.511132	0.466148	0.409051	0.771658	0.166093	0.101633	0.267078	0.241869	0.0642787	0.0278331	0.554014	0.28764	0.154675	0.381703	0.278262	0.246568	0.02988	0.113664	0.0322693	0.0271722	0
20	0.51734	0.398484	0.360479	0.466148	0.503442	0.886803	0.160316	0.0489966	0	0.228412	0.0363516	0.0248384	0.554014	0.458917	0.236257	0.284491	0.397176	0.198707	0.0455208	0.0788376	0	0	0
22	0.557283	0.494317	0.320421	0.466148	0.567165	0.976725	0.197885	0.035041	0	0.292941	0.0179741	0.01575	0.554014	0.198707	0.0220666	0.197885	0.361705	0.138549	0.0173186	0.0646675	0	0	0
24	0.869067	0.272124	0.552385	0.466148	0.679943	0.988675	0.220011	0	0	0.409051	0.0256709	0	0.554014	0.159604	0	0.0650579	0.284491	0.120609	0	0.02988	0	0	0
26	1.09036	0.453186	0.87569	0.466148	0.988675	1.153	0.17426	0	0	0.611341	0	0	0.554014	0.0419208	0	0.0829068	0.0919522	0	0	0	0	0	0
28							0.220011	0	0	0.988675	0	0	0.554014	0	0	0.0428023	0.0139963	0.0152986	0	0	0	0	0
30							0.23258	0	0	1.50238	0	0	0.554014	0	0	0.0105367	0	0	0	0	0	0	0
32							0.267078	0	0	1.51238	0	0	0.554014	0	0	0.00471182	0	0	0	0	0	0	0
34							0.47314	0	0	1.42238	0	0	0.554014	0	0	0	0	0	0	0	0	0	0
36							0.724972	0	0	1.53238	0	0	0.554014	0	0	0	0	0	0	0	0	0	0
38							0.871972	0	0	1.64238	0	0	0.554014	0	0	0	0	0	0	0	0	0	0
40							0.881972	0	0	1.55238	0	0	0.554014	0	0	0	0	0	0	0	0	0	0
42							0.921972	0	0	1.52382	0	0	0.554014	0	0	0	0	0	0	0	0	0	0
44							0.941972	0	0	1.62382	0	0	0.554014	0	0	0	0	0	0	0	0	0	0
Figure 6C
	polyI:C			peptide mix (boost) + polyI:C			polyI:C + anti-PD-1			peptide mix (boost) + polyI:C + anti-PD-1
	Mean	SEM	N	Mean	SEM	N	Mean	SEM	N	Mean	SEM	N
Media	0	1.4	3	0	0.5	3	0	3.1	3	0	4.3	3
Mut_41	13.3	2.9	3	8.3	0.5	3	10	3.5	3	0	4.2	3
Mut_42	10	2.3	3	15	1.8	3	15	2.7	3	0	3.4	3
Mut_43	3.3	1.2	3	21.7	1.6	3	8.3	2.4	3	26.7	3.2	3
Mut_44	13.3	1.1	3	51.7	1.2	3	33.3	2.2	3	35	4.2	3
Mut_45	0	1.4	3	21.7	1.6	3	30	2.4	3	10	4.3	3
Mut_46	5	1.5	3	18.3	1.2	3	26.7	2.4	3	10	3.4	3
Mut_47	0	1.4	3	0	3.1	3	0	3.4	3	0	2.6	3
Mut_48	13.2	2.4	3	136.7	1.7	3	51.7	2.3	3	185	2.6	3
Mut_49	1.7	2.1	3	83.3	1.1	3	11.7	1.8	3	85	4.1	3
Mut_50	8.3	1.7	3	0	0.9	3	10	3	3	0	2.7	3
Mut_51	13.3	1.4	3	10	1.5	3	10	4	3	0	1.9	3
Mut_52	1.7	1.3	3	0	1.1	3	0	1.8	3	0	3.3	3
Mut_53	0	2.1	3	0	1.5	3	0	3.3	3	25	3.4	3
Mut_54	0	1.6	3	0	1.9	3	11.7	2.8	3	21.7	6.9	3
Mut_55	8.3	2.7	3	0	1.4	3	3.3	4.1	3	56.7	4.1	3
Mut_61	0	2.2	3	78.3	1.4	3	16.7	1.7	3	68.3	3.9	3
Mut_62	0	1.6	3	0	1.6	3	0	3.1	3	0	3.9	3
Mut_63	3.3	2.6	3	20	1.5	3	36.7	3	3	50	3.1	3
Mut_64	11.7	1.5	3	6.7	1.5	3	0	2.6	3	0	3.4	3
Mut_65	11.7	0.9	3	46.7	2	3	23.3	1.6	3	5	3.4	3
Mut_66	13.3	1.8	3	23.3	1.6	3	6.7	1.6	3	0	2.6	3
Mut_67	12	2.1	3	30	1.6	3	45	2.2	3	68.3	3.5	3
Mut_68	21.7	1.7	3	16.7	1.8	3	0	2.1	3	13.3	1.9	3
Mut_69	16.7	1.2	3	15	1.5	3	0	2.2	3	28.3	3.5	3
Mut_70	0	1.8	3	0	0.7	3	26.7	6	3	21.7	3.7	3
Mut_71	0	1.6	3	1.7	2.7	3	16.7	2.8	3	36.7	1.8	3
Mut_72	0	2	3	0	1.2	3	48.3	1.9	3	80	3.4	3
Mut_73	0	2.6	3	0	1.4	3	45	2.4	3	101.7	1.6	3
Mut_74	11.7	1.6	3	0	2.9	3	158.3	12.1	3	106.7	4.9	3
Mut_75	0	2	3	0	1.1	3	55	3.4	3	50	1.8	3
ConA	2298.3	5.7	3	2238.3	12.8	3	2228.3	2.7	3	2318.3	25.1	3
Figure 6C ELISPOT plates
	Raw Data			Average	StDev	Mean SFC/ 10^6 Cells	St Error			t	p	SI	P1	P2	P3	Poisson
	1	2	3
Naïve
Negative Control 2×10^5 Mononuclear Cells	3	6	6	5	1.73205	0	3	7.07107	1.41421	0	0.5	1	0.875348	0.384039	0.384039	0.547809
Mus_002 Mut 41 + 2×10^5 Mononuclear Cells	13	6	4	7.66667	4.72582	13.3333	22.3333	14.5297	2.90593	0.917663	0.218865	1.53333	0.00201885	0.384039	0.734974	0.373677
Mus_002 Mut 42 + 2×10^5 Mononuclear Cells	10	8	3	7	3.60555	10	13	11.547	2.3094	0.866025	0.226333	1.4	0.0318281	0.133372	0.875348	0.346849
Mus_002 Mut 43 + 2×10^5 Mononuclear Cells	5	7	5	5.66667	1.1547	3.33333	1.33333	6.00925	1.20185	0.5547	0.306374	1.13333	0.559507	0.237817	0.559507	0.452277
Mus_002 Mut 44 + 2×10^5 Mononuclear Cells	8	7	8	7.66667	0.57735	13.3333	0.333333	5.27046	1.05409	2.52982	0.0523531	1.53333	0.133372	0.237817	0.133372	0.168187
Mus_002 Mut 45 + 2×10^5 Mononuclear Cells	3	6	6	5	1.73205	0	3	7.07107	1.41421	0	0.5	1	0.875348	0.384039	0.384039	0.547809
Mus_002 Mut 46 + 2×10^5 Mononuclear Cells	6	4	8	6	2	5	4	7.63763	1.52753	0.654654	0.274555	1.2	0.384039	0.734974	0.133372	0.417462
Con A + 2×10^5 Mononuclear Cells	463	449	499	470.333	25.7941	2326.67	665.333	74.6287	14.9257	31.1766	0.00048846	94.0667	0	0	0	0
Pepmix + polyI:C Immunization
Negative Control 2×10^5 Mononuclear Cells	4	3	4	3.66667	0.57735	0	0.333333	2.35702	0.471405	0	0.5	1	0.498868	0.708883	0.498868	0.568873
Mus_002 Mut 41 + 2×10^5 Mononuclear Cells	5	6	5	5.33333	0.57735	8.33333	0.333333	2.35702	0.471405	3.53553	0.0120551	1.45455	0.306354	0.165178	0.306354	0.259295
Mus_002 Mut 42 + 2×10^5 Mononuclear Cells	10	4	6	6.66667	3.05505	15	9.33333	8.97527	1.79505	1.67126	0.114153	1.81818	0.00456016	0.498868	0.165178	0.222868
Mus_002 Mut 43 + 2×10^5 Mononuclear Cells	7	11	6	8	2.64575	21.6667	7	7.81736	1.56347	2.77161	0.0494364	2.18182	0.0789029	0.00146603	0.165178	0.0818488
Mus_002 Mut 44 + 2×10^5 Mononuclear Cells	14	16	12	14	2	51.6667	4	6.00925	1.20185	8.59785	0.0040734	3.81818	3.06266e-05	1.65618e-06	0.000434656	0.000155646
Mus_002 Mut 45 + 2×10^5 Mononuclear Cells	6	11	7	8	2.64575	21.6667	7	7.81736	1.56347	2.77161	0.0494364	2.18182	0.165178	0.00146603	0.0789029	0.0818488
Mus_002 Mut 46 + 2×10^5 Mononuclear Cells	9	8	5	7.33333	2.08167	18.3333	4.33333	6.2361	1.24722	2.93987	0.041722	2	0.0129987	0.0337114	0.306354	0.117688
Con A + 2×10^5 Mononuclear Cells	445	458	444	449	7.81025	2226.67	61	22.6078	4.52155	98.4912	4.72903e-05	122.455	0	0	0	0
Naïve
Negative Control 2×10^5 Mononuclear Cells	3	2	6	3.66667	2.08167	0	4.33333	8.49837	1.69967	0	0.5	1	0.708883	0.880713	0.165178	0.584924
Mus_002 Mut 47 + 2×10^5 Mononuclear Cells	1	3	3	2.33333	1.1547	-6.66667	1.33333	6.87184	1.37437	-0.970143	0.200472	0.636364	0.974438	0.708883	0.708883	0.797401
Mus_002 Mut 48 + 2×10^5 Mononuclear Cells	9	13	6	9.33333	3.51188	28.3333	12.3333	11.7851	2.35702	2.40416	0.0444322	2.54545	0.0129987	0.000119513	0.165178	0.0594319
Mus_002 Mut 49 + 2×10^5 Mononuclear Cells	7	1	4	4	3	1.66667	9	10.5409	2.10819	0.158114	0.441457	1.09091	0.0789029	0.974438	0.498868	0.517403
Mus_002 Mut 50 + 2×10^5 Mononuclear Cells	7	3	6	5.33333	2.08167	8.33333	4.33333	8.49837	1.69967	0.980581	0.19116	1.45455	0.0789029	0.708883	0.165178	0.317654
Mus_002 Mut 51 + 2×10^5 Mononuclear Cells	7	7	5	6.33333	1.1547	13.3333	1.33333	6.87184	1.37437	1.94029	0.0720029	1.72727	0.0789029	0.0789029	0.306354	0.15472
Mus_002 Mut 52 + 2×10^5 Mononuclear Cells	4	5	3	4	1	1.66667	1	6.66667	1.33333	0.25	0.409686	1.09091	0.498868	0.306354	0.708883	0.504701
Con A + 2×10^5 Mononuclear Cells	495	488	491	491.333	3.51188	2438.33	12.3333	11.7851	2.35702	206.899	4.12797e-08	134	0	0	0	0
Pepmix + polyI:C Immunization
Negative Control 2×10^5 Mononuclear Cells	8	10	7	8.33333	1.52753	0	2.33333	6.2361	1.24722	0	0.5	1	0.592523	0.3255	0.725623	0.547882
Mus_002 Mut 47 + 2×10^5 Mononuclear Cells	13	4	4	7	5.19615	-6.66667	27	15.6347	3.12694	-0.426401	0.352928	0.84	0.0811921	0.966227	0.966227	0.671215
Mus_002 Mut 48 + 2×10^5 Mononuclear Cells	38	36	33	35.6667	2.51661	136.667	6.33333	8.49837	1.69967	16.0815	0.000150811	4.28	5.71765e-14	1.17417e-12	8.91388e-11	3.01234e-11
Mus_002 Mut 49 + 2×10^5 Mononuclear Cells	24	26	25	25	1	83.3333	1	5.27046	1.05409	15.8114	0.000121666	3	7.24586e-06	7.48117e-07	2.37255e-06	3.45551e-06
Mus_002 Mut 50 + 2×10^5 Mononuclear Cells	5	6	6	5.66667	0.57735	-13.3333	0.333333	4.71405	0.942809	-2.82843	0.0398378	0.68	0.917927	0.837428	0.837428	0.864261
Mus_002 Mut 51 + 2×10^5 Mononuclear Cells	11	12	8	10.3333	2.08167	10	4.33333	7.45356	1.49071	1.34164	0.128354	1.24	0.21852	0.137474	0.592523	0.316172
Mus_002 Mut 52 + 2×10^5 Mononuclear Cells	3	5	4	4	1	-21.6667	1	5.27046	1.05409	-4.11096	0.00992756	0.48	0.98941	0.917927	0.966227	0.957855
Con A + 2×10^5 Mononuclear Cells	425	441	494	453.333	36.1156	2225	1304.33	104.35	20.87	21.3225	0.0010774	54.4	0	0	0	0
	Raw Data			Average	StDev	Mean SFC/ 10^6 Cells	St Error			t	p	SI	P1	P2	P3	Poisson
	1	2	3
polyI:C + anti-PD-1 Immunization
Negative Control 2×10^5 Mononuclear Cells	7	14	8	9.66667	3.78594	0	14.3333	15.456	3.09121	0	0.5	1	0.847401	0.112464	0.748243	0.569369
Mus_002 Mut 41 + 2×10^5 Mononuclear Cells	17	10	8	11.6667	4.72582	10	22.3333	17.4801	3.49603	0.572078	0.299629	1.2069	0.0205048	0.499736	0.748243	0.422828
Mus_002 Mut 42 + 2×10^5 Mononuclear Cells	16	11	11	12.6667	2.88675	15	8.33333	13.7437	2.74874	1.09141	0.170195	1.31034	0.0381095	0.375335	0.375335	0.262927
Mus_002 Mut 43 + 2×10^5 Mononuclear Cells	13	11	10	11.3333	1.52753	8.33333	2.33333	11.7851	2.35702	0.707107	0.268442	1.17241	0.177948	0.375335	0.499736	0.351007
Mus_002 Mut 44 + 2×10^5 Mononuclear Cells	16	17	16	16.3333	0.57735	33.3333	0.333333	11.0554	2.21108	3.01511	0.0447741	1.68966	0.0381095	0.0205048	0.0381095	0.0322412
Mus_002 Mut 45 + 2×10^5 Mononuclear Cells	17	14	16	15.6667	1.52753	30	2.33333	11.7851	2.35702	2.54558	0.0479292	1.62069	0.0205048	0.112464	0.0381095	0.057026
Mus_002 Mut 46 + 2×10^5 Mononuclear Cells	14	17	14	15	1.73205	26.6667	3	12.0185	2.4037	2.2188	0.0597273	1.55172	0.112464	0.0205048	0.112464	0.0818107
Con A + 2×10^5 Mononuclear Cells	474	426	427	442.333	27.4287	2163.33	752.333	79.9305	15.9861	27.0652	0.000557293	45.7586	0	0	0	0
polyI:C + anti-CTLA-4 Immunization
Negative Control 2×10^5 Mononuclear Cells	13	11	12	12	1	0	1	4.08248	0.816497	0	0.5	1	0.424035	0.652771	0.538403	0.538403
Mus_002 Mut 41 + 2×10^5 Mononuclear Cells	11	6	6	7.66667	2.88675	-21.6667	8.33333	8.81917	1.76383	-2.45677	0.0546213	0.638889	0.652771	0.979659	0.979659	0.870696
Mus_002 Mut 42 + 2×10^5 Mononuclear Cells	6	11	16	11	5	-5	25	14.7196	2.94392	-0.339683	0.382157	0.916667	0.979659	0.652771	0.155584	0.596005
Mus_002 Mut 43 + 2×10^5 Mononuclear Cells	6	8	12	8.66667	3.05505	-16.6667	9.33333	9.27961	1.85592	-1.79605	0.0958803	0.722222	0.979659	0.910496	0.538403	0.809519
Mus_002 Mut 44 + 2×10^5 Mononuclear Cells	18	19	29	22	6.08276	50	37	17.7951	3.55903	2.80976	0.0503367	1.83333	0.0629663	0.0374165	2.26164e-05	0.0334685
Mus_002 Mut 45 + 2×10^5 Mononuclear Cells	8	7	14	9.66667	3.78594	-11.6667	14.3333	11.3039	2.26078	-1.03209	0.199493	0.805556	0.910496	0.954178	0.318464	0.727713
Mus_002 Mut 46 + 2×10^5 Mononuclear Cells	18	13	8	13	5	5	25	14.7196	2.94392	0.339683	0.382157	1.08333	0.0629663	0.424035	0.910496	0.465832
Con A + 2×10^5 Mononuclear Cells	450	442	454	448.667	6.1101	2183.33	37.3333	17.873	3.5746	122.158	2.15183e-05	37.3889	0	0	0	0
polyI:C + anti-PD-1 Immunization
Negative Control 2×10^5 Mononuclear Cells	11	8	13	10.6667	2.51661	0	6.33333	10.274	2.0548	0	0.5	1	0.499773	0.833949	0.27544	0.536387
Mus_002 Mut 47 + 2×10^5 Mononuclear Cells	6	16	8	10	5.2915	-3.33333	28	16.9148	3.38296	-0.197066	0.42847	0.9375	0.954293	0.0758932	0.833949	0.621378
Mus_002 Mut 48 + 2×10^5 Mononuclear Cells	24	18	21	21	3	51.6667	9	11.3039	2.26078	4.5707	0.00549759	1.96875	0.000302719	0.024975	0.00332759	0.00953509
Mus_002 Mut 49 + 2×10^5 Mononuclear Cells	11	14	14	13	1.73205	11.6667	3	8.81917	1.76383	1.32288	0.132348	1.21875	0.499773	0.18882	0.18882	0.292471
Mus_002 Mut 50 + 2×10^5 Mononuclear Cells	18	10	10	12.6667	4.6188	10	21.3333	15.1841	3.03681	0.658586	0.277957	1.1875	0.024975	0.622248	0.622248	0.423157
Mus_002 Mut 51 + 2×10^5 Mononuclear Cells	8	20	10	12.6667	6.4291	10	41.3333	19.9304	3.98609	0.501745	0.327609	1.1875	0.833949	0.00681076	0.622248	0.48767
Mus_002 Mut 52 + 2×10^5 Mononuclear Cells	12	9	9	10	1.73205	-3.33333	3	8.81917	1.76383	-0.377964	0.363483	0.9375	0.381008	0.737069	0.737069	0.618382
Con A + 2×10^5 Mononuclear Cells	445	432	435	437.333	6.80686	2133.33	46.3333	20.9497	4.18994	101.831	5.97219e-06	41	0	0	0	0
polyI:C + anti-CTLA-4 Immunization
Negative Control 2×10^5 Mononuclear Cells	3	2	8	4.33333	3.21455	0	10.3333	13.1233	2.62467	0	0.5	1	0.80679	0.930007	0.0734965	0.603431
Mus_002 Mut 47 + 2×10^5 Mononuclear Cells	13	7	5	8.33333	4.16333	20	17.3333	15.1841	3.03681	1.31717	0.131162	1.92308	0.000573033	0.148207	0.435997	0.194926
Mus_002 Mut 48 + 2×10^5 Mononuclear Cells	15	10	17	14	3.60555	48.3333	13	13.9443	2.78887	3.46616	0.0131063	3.23077	4.87356e-05	0.0135437	3.23916e-06	0.00453188
Mus_002 Mut 49 + 2×10^5 Mononuclear Cells	21	9	15	15	6	53.3333	36	19.6497	3.92994	2.7142	0.0356616	3.46154	7.53632e-09	0.0330284	4.87356e-05	0.0110257
Mus_002 Mut 50 + 2×10^5 Mononuclear Cells	15	13	18	15.3333	2.51661	55	6.33333	11.7851	2.35702	4.6669	0.00545348	3.53846	4.87356e-05	0.000573033	7.67635e-07	0.000207512
Mus_002 Mut 51 + 2×10^5 Mononuclear Cells	12	10	11	11	1	33.3333	1	9.71825	1.94365	3.42997	0.0293347	2.53846	0.00177415	0.0135437	0.00510032	0.00680605
Mus_002 Mut 52 + 2×10^5 Mononuclear Cells	12	11	6	9.66667	3.21455	26.6667	10.3333	13.1233	2.62467	2.032	0.0559787	2.23077	0.00177415	0.00510032	0.268893	0.0919225
Con A + 2×10^5 Mononuclear Cells	442	411	512	455	51.7397	2253.33	2677	149.648	29.9295	15.0576	0.00212209	105	0	0	0	0
	Raw Data			Average	StDev	Mean SFC/ 10^6 Cells	St Error			t	p	SI	P1	P2	P3	Poisson
	1	2	3
Pepmix + polyI:C + anti-PD-1 Immunization
Negative Control 2×10^5 Mononuclear Cells	20	12	10	14	5.2915	0	28	21.6025	4.32049	0	0.5	1	0.0765049	0.73996	0.890601	0.569022
Mus_002 Mut 41 + 2×10^5 Mononuclear Cells	15	14	6	11.6667	4.93288	-11.6667	24.3333	20.8833	4.17665	-0.558661	0.303163	0.833333	0.429563	0.535552	0.994468	0.653195
Mus_002 Mut 42 + 2×10^5 Mononuclear Cells	16	11	12	13	2.64575	-5	7	17.0783	3.41565	-0.29277	0.394567	0.928571	0.33064	0.824319	0.73996	0.63164
Mus_002 Mut 43 + 2×10^5 Mononuclear Cells	19	21	18	19.3333	1.52753	26.6667	2.33333	15.899	3.1798	1.67726	0.108758	1.38095	0.117357	0.0479084	0.172799	0.112688
Mus_002 Mut 44 + 2×10^5 Mononuclear Cells	21	16	26	21	5	35	25	21.0159	4.20317	1.66541	0.085695	1.5	0.0479084	0.33064	0.00260759	0.127052
Mus_002 Mut 45 + 2×10^5 Mononuclear Cells	19	19	10	16	5.19615	10	27	21.4087	4.28174	0.467099	0.332373	1.14286	0.117357	0.117357	0.890601	0.375105
Mus_002 Mut 46 + 2×10^5 Mononuclear Cells	18	13	17	16	2.64575	10	7	17.0783	3.41565	0.58554	0.300038	1.14286	0.172799	0.641542	0.244082	0.352808
Con A + 2×10^5 Mononuclear Cells	466	436	438	446.667	16.773	2163.33	281.333	50.7718	10.1544	42.6089	8.30079e-05	31.9048	0	0	0	0
Pepmix + polyI:C + anti-CTLA-4 Immunization
Negative Control 2×10^5 Mononuclear Cells	11	12	9	10.6667	1.52753	0	2.33333	6.2361	1.24722	0	0.5	1	0.499773	0.381008	0.737069	0.539283
Mus_002 Mut 41 + 2×10^5 Mononuclear Cells	13	5	4	7.33333	4.93288	-16.6667	24.3333	14.9071	2.98142	-1.11803	0.181808	0.6875	0.27544	0.981115	0.993687	0.750081
Mus_002 Mut 42 + 2×10^5 Mononuclear Cells	5	14	8	9	4.58258	-8.33333	21	13.9443	2.78887	-0.597614	0.300472	0.84375	0.981115	0.18882	0.833949	0.667961
Mus_002 Mut 43 + 2×10^5 Mononuclear Cells	11	15	14	13.3333	2.08167	13.3333	4.33333	7.45356	1.49071	1.78885	0.0772834	1.25	0.499773	0.122824	0.18882	0.270472
Mus_002 Mut 44 + 2×10^5 Mononuclear Cells	26	17	18	20.3333	4.93288	48.3333	24.3333	14.9071	2.98142	3.2423	0.0329943	1.90625	5.04689e-05	0.0446061	0.024975	0.0232105
Mus_002 Mut 45 + 2×10^5 Mononuclear Cells	20	15	7	14	6.55744	16.6667	43	19.4365	3.8873	0.857493	0.236904	1.3125	0.00681076	0.122824	0.90661	0.345415
Mus_002 Mut 46 + 2×10^5 Mononuclear Cells	6	12	13	10.3333	3.78594	-1.66667	14.3333	11.7851	2.35702	-0.141421	0.448822	0.96875	0.954293	0.381008	0.27544	0.536914
Con A + 2×10^5 Mononuclear Cells	468	466	426	453.333	23.6925	2213.33	561.333	68.5363	13.7073	32.2943	0.000456802	42.5	0	0	0	0
Pepmix + polyI:C + anti-PD-1 Immunization
Negative Control 2×10^5 Mononuclear Cells	12	13	18	14.3333	3.21455	0	10.3333	13.1233	2.62467	0	0.5	1	0.767072	0.673543	0.19739	0.546002
Mus_002 Mut 47 + 2×10^5 Mononuclear Cells	11	15	9	11.6667	3.05505	-13.3333	9.33333	12.8019	2.56038	-1.04151	0.178294	0.813953	0.845374	0.464847	0.947392	0.752538
Mus_002 Mut 48 + 2×10^5 Mononuclear Cells	50	55	49	51.3333	3.21455	185	10.3333	13.1233	2.62467	14.097	7.34822e-05	3.5814	1.78413e-13	0	6.27276e-13	2.68563e-13
Mus_002 Mut 49 + 2×10^5 Mononuclear Cells	36	24	34	31.3333	6.4291	85	41.3333	20.7498	4.14997	4.09642	0.0136623	2.18605	1.10073e-06	0.0120665	6.98679e-06	0.00402488
Mus_002 Mut 50 + 2×10^5 Mononuclear Cells	12	8	15	11.6667	3.51188	-13.3333	12.3333	13.7437	2.74874	-0.970143	0.193655	0.813953	0.767072	0.973717	0.464847	0.735212
Mus_002 Mut 51 + 2×10^5 Mononuclear Cells	10	11	12	11	1	-16.6667	1	9.71825	1.94365	-1.71499	0.103973	0.767442	0.905467	0.845374	0.767072	0.839304
Mus_002 Mut 52 + 2×10^5 Mononuclear Cells	12	14	5	10.3333	4.72582	-20	22.3333	16.4992	3.29983	-1.21218	0.150196	0.72093	0.767072	0.570423	0.998589	0.778695
Con A + 2×10^5 Mononuclear Cells	489	551	467	502.333	43.5584	2440	1897.33	126.084	25.2168	19.3521	0.0012645	35.0465	0	0	0	0
Pepmix + polyI:C + anti-CTLA-4 Immunization
Negative Control 2×10^5 Mononuclear Cells	17	12	6	11.6667	5.50757	0	30.3333	22.4846	4.49691	0	0.5	1	0.0841971	0.499801	0.974974	0.519658
Mus_002 Mut 47 + 2×10^5 Mononuclear Cells	12	6	7	8.33333	3.21455	-16.6667	10.3333	18.4089	3.68179	-0.905357	0.213914	0.714286	0.499801	0.974974	0.944943	0.806573
Mus_002 Mut 48 + 2×10^5 Mononuclear Cells	54	40	49	47.6667	7.0946	180	50.3333	25.9272	5.18545	6.9425	0.00140531	4.08571	0	6.97131e-11	0	2.32377e-11
Mus_002 Mut 49 + 2×10^5 Mononuclear Cells	33	26	36	31.6667	5.1316	100	26.3333	21.7307	4.34613	4.60179	0.0050679	2.71429	2.41635e-07	0.000202344	8.60993e-09	6.75315e-05
Mus_002 Mut 50 + 2×10^5 Mononuclear Cells	11	8	9	9.33333	1.52753	-11.6667	2.33333	16.4992	3.29983	-0.707107	0.272081	0.8	0.616883	0.89489	0.821896	0.77789
Mus_002 Mut 51 + 2×10^5 Mononuclear Cells	9	6	19	11.3333	6.80686	-1.66667	46.3333	25.2763	5.05525	-0.065938	0.475361	0.971429	0.821896	0.974974	0.0295894	0.60882
Mus_002 Mut 52 + 2×10^5 Mononuclear Cells	3	10	6	6.33333	3.51188	-26.6667	12.3333	18.8562	3.77124	-1.41421	0.121049	0.542857	0.999308	0.727275	0.974974	0.900519
Con A + 2×10^5 Mononuclear Cells	493	495	424	470.667	40.4269	2295	1634.33	117.78	23.5561	19.4854	0.00110516	40.3429	0	0	0	0
	Raw Data			Average	StDev	Mean SFC/ 10^6 Cells	St Error			t	p	SI	P1	P2	P3	Poisson
	1	2	3
Naïve
Negative Control 2×10^5 Mononuclear Cells	8	6	3	5.66667	2.51661	0	6.33333	10.274	2.0548	0	0.5	1	0.211542	0.499411	0.921395	0.544116
Mus_002 Mut 53 + 2×10^5 Mononuclear Cells	7	4	2	4.33333	2.51661	-6.66667	6.33333	10.274	2.0548	-0.648886	0.275893	0.764706	0.340326	0.816482	0.976937	0.711248
Mus_002 Mut 54 + 2×10^5 Mononuclear Cells	4	6	4	4.66667	1.1547	-5	1.33333	7.99305	1.59861	-0.625543	0.289385	0.823529	0.816482	0.499411	0.816482	0.710792
Mus_002 Mut 55 + 2×10^5 Mononuclear Cells	8	11	3	7.33333	4.04145	8.33333	16.3333	13.7437	2.74874	0.606339	0.291477	1.29412	0.211542	0.0303371	0.921395	0.387758
Mus_002 Mut 61 + 2×10^5 Mononuclear Cells	3	8	3	4.66667	2.88675	-5	8.33333	11.0554	2.21108	-0.452267	0.337466	0.823529	0.921395	0.211542	0.921395	0.684777
Mus_002 Mut 62 + 2×10^5 Mononuclear Cells	3	5	3	3.66667	1.1547	-10	1.33333	7.99305	1.59861	-1.25109	0.152526	0.647059	0.921395	0.667855	0.921395	0.836882
Mus_002 Mut 63 + 2×10^5 Mononuclear Cells	2	8	9	6.33333	3.78594	3.33333	14.3333	13.1233	2.62467	0.254	0.406893	1.11765	0.976937	0.211542	0.12032	0.436267
Con A + 2×10^5 Mononuclear Cells	458	484	505	482.333	23.5443	2383.33	554.333	68.3537	13.6707	34.8677	0.00035991	85.1176	0	0	0	0
Pepmix + polyI:C Immunization
Negative Control 2×10^5 Mononuclear Cells	5	9	6	6.66667	2.08167	0	4.33333	8.49837	1.69967	0	0.5	1	0.794373	0.228598	0.654715	0.559228
Mus_002 Mut 53 + 2×10^5 Mononuclear Cells	3	4	6	4.33333	1.52753	-11.6667	2.33333	7.45356	1.49071	-1.56525	0.0994377	0.65	0.961962	0.899116	0.654715	0.838598
Mus_002 Mut 54 + 2×10^5 Mononuclear Cells	9	5	4	6	2.64575	-3.33333	7	9.71825	1.94365	-0.342997	0.374887	0.9	0.228598	0.794373	0.899116	0.640696
Mus_002 Mut 55 + 2×10^5 Mononuclear Cells	5	7	7	6.33333	1.1547	-1.66667	1.33333	6.87184	1.37437	-0.242536	0.41171	0.95	0.794373	0.499539	0.499539	0.597817
Mus_002 Mut 61 + 2×10^5 Mononuclear Cells	23	23	21	22.3333	1.1547	78.3333	1.33333	6.87184	1.37437	11.3992	0.000598699	3.35	6.04001e-07	6.04001e-07	7.11125e-06	2.77309e-06
Mus_002 Mut 62 + 2×10^5 Mononuclear Cells	4	4	7	5	1.73205	-8.33333	3	7.81736	1.56347	-1.066	0.174164	0.75	0.899116	0.899116	0.499539	0.765924
Mus_002 Mut 63 + 2×10^5 Mononuclear Cells	9	11	12	10.6667	1.52753	20	2.33333	7.45356	1.49071	2.68328	0.0301543	1.6	0.228598	0.0765541	0.0396951	0.114949
Con A + 2×10^5 Mononuclear Cells	451	437	410	432.667	20.8407	2130	434.333	60.4612	12.0922	35.2292	0.000358364	64.9	0	0	0	0
Naïve
Negative Control 2×10^5 Mononuclear Cells	1	3	0	1.33333	1.52753	0	2.33333	6.2361	1.24722	0	0.5	1	0.864665	0.323324	0.864665	0.684218
Mus_002 Mut 64 + 2×10^5 Mononuclear Cells	6	2	3	3.66667	2.08167	11.6667	4.33333	7.45356	1.49071	1.56525	0.0994377	2.75	0.0165636	0.593994	0.323324	0.311294
Mus_002 Mut 65 + 2×10^5 Mononuclear Cells	3	4	4	3.66667	0.57735	11.6667	0.333333	4.71405	0.942809	2.47487	0.0521235	2.75	0.323324	0.142877	0.142877	0.203026
Mus_002 Mut 66 + 2×10^5 Mononuclear Cells	6	5	1	4	2.64575	13.3333	7	8.81917	1.76383	1.51186	0.1111	3	0.0165636	0.052653	0.864665	0.311294
Mus_002 Mut 67 + 2×10^5 Mononuclear Cells	9	3	8	6.66667	3.21455	26.6667	10.3333	10.274	2.0548	2.59554	0.0423699	5	0.000237447	0.323324	0.00109672	0.108219
Mus_002 Mut 68 + 2×10^5 Mononuclear Cells	6	3	8	5.66667	2.51661	21.6667	6.33333	8.49837	1.69967	2.54951	0.038239	4.25	0.0165636	0.323324	0.00109672	0.113661
Mus_002 Mut 69 + 2×10^5 Mononuclear Cells	6	3	5	4.66667	1.52753	16.6667	2.33333	6.2361	1.24722	2.67261	0.0278272	3.5	0.0165636	0.323324	0.052653	0.130847
Con A + 2×10^5 Mononuclear Cells	491	487	468	482	12.2882	2403.33	151	35.746	7.1492	67.2336	8.88194e-05	361.5	0	0	0	0
Pepmix + polyI:C Immunization
Negative Control 2×10^5 Mononuclear Cells	1	5	5	3.66667	2.3094	0	5.33333	9.42809	1.88562	0	0.5	1	0.974438	0.306354	0.306354	0.529049
Mus_002 Mut 64 + 2×10^5 Mononuclear Cells	6	4	5	5	1	6.66667	1	7.26483	1.45297	0.917663	0.216308	1.36364	0.165178	0.498868	0.306354	0.323466
Mus_002 Mut 65 + 2×10^5 Mononuclear Cells	16	11	12	13	2.64575	46.6667	7	10.1379	2.02759	4.60317	0.00522195	3.54545	1.65618e-06	0.00146603	0.000434656	0.000634114
Mus_002 Mut 66 + 2×10^5 Mononuclear Cells	8	7	10	8.33333	1.52753	23.3333	2.33333	7.99305	1.59861	2.9192	0.0257585	2.27273	0.0337114	0.0789029	0.00456016	0.0390582
Mus_002 Mut 67 + 2×10^5 Mononuclear Cells	10	8	11	9.66667	1.52753	30	2.33333	7.99305	1.59861	3.75326	0.012825	2.63636	0.00456016	0.0337114	0.00146603	0.0132459
Mus_002 Mut 68 + 2×10^5 Mononuclear Cells	7	5	9	7	2	16.6667	4	8.81917	1.76383	1.88982	0.0666163	1.90909	0.0789029	0.306354	0.0129987	0.132752
Mus_002 Mut 69 + 2×10^5 Mononuclear Cells	8	6	6	6.66667	1.1547	15	1.33333	7.45356	1.49071	2.01246	0.069741	1.81818	0.0337114	0.165178	0.165178	0.121355
Con A + 2×10^5 Mononuclear Cells	442	433	468	447.667	18.1751	2220	330.333	52.8888	10.5778	41.9749	0.000232498	122.091	0	0	0	0
	Raw Data			Average	StDev	Mean SFC/ 10^6 Cells	St Error			t	p	SI	P1	P2	P3	Poisson
	1	2	3
polyI:C + anti-PD-1 Immunization
Negative Control 2×10^5 Mononuclear Cells	15	14	10	13	2.64575	0	7	10.8012	2.16025	0	0.5	1	0.324868	0.426955	0.834188	0.528671
Mus_002 Mut 53 + 2×10^5 Mononuclear Cells	17	7	11	11.6667	5.03322	-6.66667	25.3333	16.4148	3.28295	-0.406138	0.355825	0.897436	0.164507	0.974113	0.748318	0.628979
Mus_002 Mut 54 + 2×10^5 Mononuclear Cells	20	13	13	15.3333	4.04145	11.6667	16.3333	13.9443	2.78887	0.83666	0.22841	1.17949	0.0426687	0.536895	0.536895	0.372153
Mus_002 Mut 55 + 2×10^5 Mononuclear Cells	17	18	6	13.6667	6.65833	3.33333	44.3333	20.6828	4.13656	0.161165	0.441793	1.05128	0.164507	0.109535	0.989266	0.421103
Mus_002 Mut 61 + 2×10^5 Mononuclear Cells	17	17	15	16.3333	1.1547	16.6667	1.33333	8.33333	1.66667	2	0.0740656	1.25641	0.164507	0.164507	0.324868	0.217961
Mus_002 Mut 62 + 2×10^5 Mononuclear Cells	14	6	14	11.3333	4.6188	-8.33333	21.3333	15.3659	3.07318	-0.542326	0.311628	0.871795	0.426955	0.989266	0.426955	0.614392
Mus_002 Mut 63 + 2×10^5 Mononuclear Cells	25	20	16	20.3333	4.50925	36.6667	20.3333	15.0923	3.01846	2.42949	0.043622	1.5641	0.00199431	0.0426687	0.236393	0.0936854
Con A + 2×10^5 Mononuclear Cells	491	429	401	440.333	46.0579	2136.67	2121.33	133.177	26.6354	16.0438	0.00187778	33.8718	0	0	0	0
polyI:C + anti-CTLA-4 Immunization
Negative Control 2×10^5 Mononuclear Cells	13	7	12	10.6667	3.21455	0	10.3333	13.1233	2.62467	0	0.5	1	0.27544	0.90661	0.381008	0.521019
Mus_002 Mut 53 + 2×10^5 Mononuclear Cells	13	9	7	9.66667	3.05505	-5	9.33333	12.8019	2.56038	-0.390567	0.358037	0.90625	0.27544	0.737069	0.90661	0.639706
Mus_002 Mut 54 + 2×10^5 Mononuclear Cells	9	8	6	7.66667	1.52753	-15	2.33333	10.274	2.0548	-1.45999	0.122334	0.71875	0.737069	0.833949	0.954293	0.84177
Mus_002 Mut 55 + 2×10^5 Mononuclear Cells	15	13	10	12.6667	2.51661	10	6.33333	11.7851	2.35702	0.848528	0.223251	1.1875	0.122824	0.27544	0.622248	0.340171
Mus_002 Mut 61 + 2×10^5 Mononuclear Cells	12	8	14	11.3333	3.05505	3.33333	9.33333	12.8019	2.56038	0.260378	0.403729	1.0625	0.381008	0.833949	0.18882	0.467926
Mus_002 Mut 62 + 2×10^5 Mononuclear Cells	11	12	8	10.3333	2.08167	-1.66667	4.33333	11.0554	2.21108	-0.150756	0.444308	0.96875	0.499773	0.381008	0.833949	0.571577
Mus_002 Mut 63 + 2×10^5 Mononuclear Cells	9	23	12	14.6667	7.37111	20	54.3333	23.214	4.6428	0.86155	0.228924	1.375	0.737069	0.000700544	0.381008	0.372926
Con A + 2×10^5 Mononuclear Cells	435	443	455	444.333	10.0664	2168.33	101.333	30.505	6.101	71.0812	2.36006e-05	41.6562	0	0	0	0
polyI:C + anti-PD-1 Immunization
Negative Control 2×10^5 Mononuclear Cells	13	15	14	14	1	0	1	4.08248	0.816497	0	0.5	1	0.641542	0.429563	0.535552	0.535552
Mus_002 Mut 64 + 2×10^5 Mononuclear Cells	10	11	18	13	4.3589	-5	19	12.9099	2.58199	-0.387298	0.366346	0.928571	0.890601	0.824319	0.172799	0.62924
Mus_002 Mut 65 + 2×10^5 Mononuclear Cells	21	19	16	18.6667	2.51661	23.3333	6.33333	7.81736	1.56347	2.98481	0.0346559	1.33333	0.0479084	0.117357	0.33064	0.165302
Mus_002 Mut 66 + 2×10^5 Mononuclear Cells	15	13	18	15.3333	2.51661	6.66667	6.33333	7.81736	1.56347	0.852803	0.232348	1.09524	0.429563	0.641542	0.172799	0.414635
Mus_002 Mut 67 + 2×10^5 Mononuclear Cells	24	19	26	23	3.60555	45	13	10.8012	2.16025	4.16619	0.0206426	1.64286	0.00932758	0.117357	0.00260759	0.0430974
Mus_002 Mut 68 + 2×10^5 Mononuclear Cells	9	12	16	12.3333	3.51188	-8.33333	12.3333	10.5409	2.10819	-0.790569	0.250946	0.880952	0.937945	0.73996	0.33064	0.669515
Mus_002 Mut 69 + 2×10^5 Mononuclear Cells	9	14	16	13	3.60555	-5	13	10.8012	2.16025	-0.46291	0.341751	0.928571	0.937945	0.535552	0.33064	0.601379
Con A + 2×10^5 Mononuclear Cells	488	404	455	449	42.3202	2175	1791	122.202	24.4404	17.7984	0.00156313	32.0714	0	0	0	0
polyI:C + anti-CTLA-4 Immunization
Negative Control 2×10^5 Mononuclear Cells	5	5	11	7	3.4641	0	12	14.1421	2.82843	0	0.5	1	0.827008	0.827008	0.0985208	0.584179
Mus_002 Mut 64 + 2×10^5 Mononuclear Cells	9	10	6	8.33333	2.08167	6.66667	4.33333	11.6667	2.33333	0.571429	0.302281	1.19048	0.270909	0.169504	0.699292	0.379902
Mus_002 Mut 65 + 2×10^5 Mononuclear Cells	12	10	6	9.33333	3.05505	11.6667	9.33333	13.3333	2.66667	0.875	0.215844	1.33333	0.0533496	0.169504	0.699292	0.307382
Mus_002 Mut 66 + 2×10^5 Mononuclear Cells	6	9	11	8.66667	2.51661	8.33333	6.33333	12.3603	2.47207	0.6742	0.270222	1.2381	0.699292	0.270909	0.0985208	0.35624
Mus_002 Mut 67 + 2×10^5 Mononuclear Cells	22	18	19	19.6667	2.08167	63.3333	4.33333	11.6667	2.33333	5.42857	0.00485604	2.80952	4.5263e-06	0.000361784	0.000129851	0.000165387
Mus_002 Mut 68 + 2×10^5 Mononuclear Cells	19	13	16	16	3	45	9	13.2288	2.64575	3.40168	0.0140528	2.28571	0.000129851	0.0269998	0.00240658	0.0098454
Mus_002 Mut 69 + 2×10^5 Mononuclear Cells	13	7	7	9	3.4641	10	12	14.1421	2.82843	0.707107	0.259259	1.28571	0.0269998	0.550289	0.550289	0.375859
Con A + 2×10^5 Mononuclear Cells	455	493	421	456.333	36.0185	2246.67	1297.33	104.456	20.8913	21.5082	0.000985354	65.1905	0	0	0	0
	Raw Data			Average	StDev	Mean SFC/ 10^6 Cells	St Error			t	p	SI	P1	P2	P3	Poisson
	1	2	3
Pepmix + polyI:C + anti-PD-1 Immunization
Negative Control 2×10^5 Mononuclear Cells	11	8	17	12	4.58258	0	21	18.7083	3.74166	0	0.5	1	0.652771	0.910496	0.101291	0.554852
Mus_002 Mut 53 + 2×10^5 Mononuclear Cells	20	18	13	17	3.60555	25	13	16.8325	3.3665	1.48522	0.10774	1.41667	0.0212798	0.0629663	0.424035	0.169427
Mus_002 Mut 54 + 2×10^5 Mononuclear Cells	10	10	29	16.3333	10.9697	21.6667	120.333	34.3188	6.86375	0.631336	0.28878	1.36111	0.757608	0.757608	2.26164e-05	0.505079
Mus_002 Mut 55 + 2×10^5 Mononuclear Cells	26	17	27	23.3333	5.50757	56.6667	30.3333	20.6828	4.13656	2.7398	0.0269007	1.94444	0.000307755	0.101291	0.00013335	0.0339107
Mus_002 Mut 61 + 2×10^5 Mononuclear Cells	21	25	31	25.6667	5.03322	68.3333	25.3333	19.6497	3.92994	3.47757	0.0128834	2.13889	0.0115977	0.000685633	3.37165e-06	0.00409558
Mus_002 Mut 62 + 2×10^5 Mononuclear Cells	12	17	7	12	5	0	25	19.5789	3.91578	0	0.5	1	0.538403	0.101291	0.954178	0.53129
Mus_002 Mut 63 + 2×10^5 Mononuclear Cells	24	23	19	22	2.64575	50	7	15.2753	3.05505	3.27327	0.021257	1.83333	0.00147288	0.00304737	0.0374165	0.0139789
Con A + 2×10^5 Mononuclear Cells	483	458	410	450.333	37.099	2191.67	1376.33	107.909	21.5819	20.3102	0.00104626	37.5278	0	0	0	0
Pepmix + polyI:C + anti-CTLA-4 Immunization
Negative Control 2×10^5 Mononuclear Cells	5	8	12	8.33333	3.51188	0	12.3333	14.3372	2.86744	0	0.5	1	0.917927	0.592523	0.137474	0.549308
Mus_002 Mut 53 + 2×10^5 Mononuclear Cells	8	10	8	8.66667	1.1547	1.66667	1.33333	10.6719	2.13437	0.156174	0.443973	1.04	0.592523	0.3255	0.592523	0.503515
Mus_002 Mut 54 + 2×10^5 Mononuclear Cells	11	9	8	9.33333	1.52753	5	2.33333	11.0554	2.21108	0.452267	0.34228	1.12	0.21852	0.453876	0.592523	0.421639
Mus_002 Mut 55 + 2×10^5 Mononuclear Cells	13	7	5	8.33333	4.16333	0	17.3333	15.7233	3.14466	0	0.5	1	0.0811921	0.725623	0.917927	0.574914
Mus_002 Mut 61 + 2×10^5 Mononuclear Cells	23	35	30	29.3333	6.02771	105	36.3333	20.1384	4.02768	5.21392	0.00574815	3.52	2.1281e-05	5.11235e-12	5.20012e-09	7.0954e-06
Mus_002 Mut 62 + 2×10^5 Mononuclear Cells	9	9	8	8.66667	0.57735	1.66667	0.333333	10.274	2.0548	0.162221	0.442679	1.04	0.453876	0.453876	0.592523	0.500092
Mus_002 Mut 63 + 2×10^5 Mononuclear Cells	21	19	16	18.6667	2.51661	51.6667	6.33333	12.4722	2.49444	4.14255	0.00877219	2.24	0.000162283	0.00103849	0.0117085	0.0043031
Con A + 2×10^5 Mononuclear Cells	425	404	457	428.667	26.6896	2101.67	712.333	77.7103	15.5421	27.0449	0.000568421	51.44	0	0	0	0
Pepmix + polyI:C + anti-PD-1 Immunization
Negative Control 2×10^5 Mononuclear Cells	18	12	16	15.3333	3.05505	0	9.33333	12.4722	2.49444	0	0.5	1	0.279983	0.836372	0.466014	0.527456
Mus_002 Mut 64 + 2×10^5 Mononuclear Cells	10	20	15	15	5	-1.66667	25	16.9148	3.38296	-0.0985329	0.463589	0.978261	0.940252	0.144184	0.568077	0.550838
Mus_002 Mut 65 + 2×10^5 Mononuclear Cells	17	11	21	16.3333	5.03322	5	25.3333	16.9967	3.39935	0.294174	0.393092	1.06522	0.368204	0.896859	0.0976868	0.45425
Mus_002 Mut 66 + 2×10^5 Mononuclear Cells	10	4	5	6.33333	3.21455	-45	10.3333	12.8019	2.56038	-3.5151	0.0123312	0.413043	0.940252	0.999839	0.999334	0.979808
Mus_002 Mut 67 + 2×10^5 Mononuclear Cells	26	35	26	29	5.19615	68.3333	27	17.4005	3.4801	3.92709	0.012794	1.8913	0.00803977	1.14567e-05	0.00803977	0.00536367
Mus_002 Mut 68 + 2×10^5 Mononuclear Cells	18	17	19	18	1	13.3333	1	9.27961	1.85592	1.43684	0.133174	1.17391	0.279983	0.368204	0.204832	0.28434
Mus_002 Mut 69 + 2×10^5 Mononuclear Cells	18	27	18	21	5.19615	28.3333	27	17.4005	3.4801	1.6283	0.0976625	1.36957	0.279983	0.00439433	0.279983	0.18812
Con A + 2×10^5 Mononuclear Cells	434	479	450	454.333	22.8108	2195	520.333	66.4371	13.2874	33.0388	0.000373281	29.6304	0	0	0	0
Pepmix + polyI:C + anti-CTLA-4 Immunization
Negative Control 2×10^5 Mononuclear Cells	7	6	12	8.33333	3.21455	0	10.3333	13.1233	2.62467	0	0.5	1	0.725623	0.837428	0.137474	0.566842
Mus_002 Mut 64 + 2×10^5 Mononuclear Cells	17	5	9	10.3333	6.1101	10	37.3333	19.9304	3.98609	0.501745	0.325028	1.24	0.00549468	0.917927	0.453876	0.459099
Mus_002 Mut 65 + 2×10^5 Mononuclear Cells	7	18	5	10	7	8.33333	49	22.2361	4.44722	0.374766	0.367167	1.2	0.725623	0.00244868	0.917927	0.548666
Mus_002 Mut 66 + 2×10^5 Mononuclear Cells	15	8	5	9.33333	5.1316	5	26.3333	17.4801	3.49603	0.286039	0.395796	1.12	0.0236391	0.592523	0.917927	0.511363
Mus_002 Mut 67 + 2×10^5 Mononuclear Cells	16	22	19	19	3	53.3333	9	12.693	2.53859	4.20181	0.00690657	2.28	0.0117085	6.00179e-05	0.00103849	0.00426901
Mus_002 Mut 68 + 2×10^5 Mononuclear Cells	7	12	14	11	3.60555	13.3333	13	13.9443	2.78887	0.956183	0.196893	1.32	0.725623	0.137474	0.0451141	0.302737
Mus_002 Mut 69 + 2×10^5 Mononuclear Cells	16	11	10	12.3333	3.21455	20	10.3333	13.1233	2.62467	1.524	0.101093	1.48	0.0117085	0.21852	0.3255	0.185243
Con A + 2×10^5 Mononuclear Cells	475	466	433	458	22.1133	2248.33	489	64.5067	12.9013	34.8543	0.000322135	54.96	0	0	0	0
	Raw Data			Average	StDev	Mean SFC/ 10^6 Cells	St Error			t	p	SI	P1	P2	P3	Poisson
	1	2	3
Naïve
Negative Control 2×10^5 Mononuclear Cells	3	7	3	4.33333	2.3094	0	5.33333	9.42809	1.88562	0	0.5	1	0.80679	0.148207	0.80679	0.587262
Mus_002 Mut 70 + 2×10^5 Mononuclear Cells	5	3	1	3	2	-6.66667	4	8.81917	1.76383	-0.755929	0.246286	0.692308	0.435997	0.80679	0.986876	0.743221
Mus_002 Mut 71 + 2×10^5 Mononuclear Cells	3	5	2	3.33333	1.52753	-5	2.33333	7.99305	1.59861	-0.625543	0.285192	0.769231	0.80679	0.435997	0.930007	0.724264
Mus_002 Mut 72 + 2×10^5 Mononuclear Cells	2	4	7	4.33333	2.51661	0	6.33333	9.86013	1.97203	0	0.5	1	0.930007	0.628809	0.148207	0.569008
Mus_002 Mut 73 + 2×10^5 Mononuclear Cells	6	7	0	4.33333	3.78594	0	14.3333	12.8019	2.56038	0	0.5	1	0.268893	0.148207	0.986876	0.467992
Mus_002 Mut 74 + 2×10^5 Mononuclear Cells	8	5	7	6.66667	1.52753	11.6667	2.33333	7.99305	1.59861	1.4596	0.114287	1.53846	0.0734965	0.435997	0.148207	0.219233
Mus_002 Mut 75 + 2×10^5 Mononuclear Cells	3	0	5	2.66667	2.51661	-8.33333	6.33333	9.86013	1.97203	-0.845154	0.222971	0.615385	0.80679	0.986876	0.435997	0.743221
Con A + 2×10^5 Mononuclear Cells	469	470	453	464	9.53939	2298.33	91	28.3333	5.66667	81.1176	3.19561e-05	107.077	0	0	0	0
Pepmix + polyI:C Immunization
Negative Control 2×10^5 Mononuclear Cells	9	10	9	9.33333	0.57735	0	0.333333	2.35702	0.471405	0	0.5	1	0.587386	0.456422	0.587386	0.543731
Mus_002 Mut 70 + 2×10^5 Mononuclear Cells	8	10	9	9	1	-1.66667	1	3.33333	0.666667	-0.5	0.324725	0.964286	0.713673	0.456422	0.587386	0.585827
Mus_002 Mut 71 + 2×10^5 Mononuclear Cells	8	6	15	9.66667	4.72582	1.66667	22.3333	13.7437	2.74874	0.121268	0.457139	1.03571	0.713673	0.903103	0.0532864	0.556688
Mus_002 Mut 72 + 2×10^5 Mononuclear Cells	9	7	5	7	2	-11.6667	4	6.00925	1.20185	-1.94145	0.0866544	0.75	0.587386	0.821919	0.955293	0.788199
Mus_002 Mut 73 + 2×10^5 Mononuclear Cells	8	12	8	9.33333	2.3094	0	5.33333	6.87184	1.37437	0	0.5	1	0.713673	0.230475	0.713673	0.552607
Mus_002 Mut 74 + 2×10^5 Mononuclear Cells	8	4	14	8.66667	5.03322	-3.33333	25.3333	14.6249	2.92499	-0.227921	0.420203	0.928571	0.713673	0.983252	0.0918957	0.596274
Mus_002 Mut 75 + 2×10^5 Mononuclear Cells	5	8	8	7	1.73205	-11.6667	3	5.27046	1.05409	-2.21359	0.0670293	0.75	0.955293	0.713673	0.713673	0.794213
Con A + 2×10^5 Mononuclear Cells	440	449	482	457	22.1133	2238.33	489	63.8575	12.7715	35.052	0.000403251	48.9643	0	0	0	0
	Raw Data			Average	StDev	Mean SFC/ 10^6 Cells	St Error			t	p	SI	P1	P2	P3	Poisson
	1	2	3
polyI:C + anti-PD-1 Immunization
Negative Control 2×10^5 Mononuclear Cells	7	13	11	10.3333	3.05505	0	9.33333	12.4722	2.49444	0	0.5	1	0.889515	0.241041	0.458588	0.529715
Mus_002 Mut 70 + 2×10^5 Mononuclear Cells	12	8	27	15.6667	10.0167	26.6667	100.333	30.2306	6.04612	0.882109	0.228998	1.51613	0.341697	0.808318	1.13539e-05	0.383342
Mus_002 Mut 71 + 2×10^5 Mononuclear Cells	12	18	11	13.6667	3.78594	16.6667	14.3333	14.0436	2.80872	1.18678	0.151843	1.32258	0.341697	0.019054	0.458588	0.273113
Mus_002 Mut 72 + 2×10^5 Mononuclear Cells	21	19	20	20	1	48.3333	1	9.27961	1.85592	5.20855	0.0114504	1.93548	0.0023236	0.00988591	0.00489977	0.00570309
Mus_002 Mut 73 + 2×10^5 Mononuclear Cells	16	21	21	19.3333	2.88675	45	8.33333	12.1335	2.4267	3.70874	0.0103972	1.87097	0.0612976	0.0023236	0.0023236	0.0219816
Mus_002 Mut 74 + 2×10^5 Mononuclear Cells	30	30	66	42	20.7846	158.333	432	60.6447	12.1289	2.61084	0.0578206	4.06452	4.88405e-07	4.88405e-07	0	3.25604e-07
Mus_002 Mut 75 + 2×10^5 Mononuclear Cells	22	26	16	21.3333	5.03322	55	25.3333	16.9967	3.39935	3.23592	0.0209807	2.06452	0.00105596	3.0274e-05	0.0612976	0.0207946
Con A + 2×10^5 Mononuclear Cells	457	459	452	456	3.60555	2228.33	13	13.6423	2.72845	163.341	6.42625e-09	44.129	0	0	0	0
polyI:C + anti-CTLA-4 Immunization
Negative Control 2×10^5 Mononuclear Cells	4	17	14	11.6667	6.80686	0	46.3333	27.7889	5.55778	0	0.5	1	0.997038	0.0841971	0.283817	0.455017
Mus_002 Mut 70 + 2×10^5 Mononuclear Cells	11	8	14	11	3	-3.33333	9	21.4735	4.2947	-0.15523	0.443664	0.942857	0.616883	0.89489	0.283817	0.59853
Mus_002 Mut 71 + 2×10^5 Mononuclear Cells	12	10	16	12.6667	3.05505	5	9.33333	21.5381	4.30762	0.232147	0.41624	1.08571	0.499801	0.727275	0.132476	0.453184
Mus_002 Mut 72 + 2×10^5 Mononuclear Cells	27	13	13	17.6667	8.0829	30	65.3333	30.505	6.101	0.983445	0.191282	1.51429	8.53328e-05	0.385972	0.385972	0.257343
Mus_002 Mut 73 + 2×10^5 Mononuclear Cells	14	16	20	16.6667	3.05505	25	9.33333	21.5381	4.30762	1.16073	0.16791	1.42857	0.283817	0.132476	0.016403	0.144232
Mus_002 Mut 74 + 2×10^5 Mononuclear Cells	32	19	21	24	7	61.6667	49	28.1859	5.63718	2.18786	0.0469849	2.05714	6.93862e-07	0.0295894	0.00871095	0.012767
Mus_002 Mut 75 + 2×10^5 Mononuclear Cells	16	16	14	15.3333	1.1547	18.3333	1.33333	19.9304	3.98609	0.919866	0.225089	1.31429	0.132476	0.132476	0.283817	0.182923
Con A + 2×10^5 Mononuclear Cells	437	484	435	452	27.7308	2201.67	769	82.4284	16.4857	26.71	0.000374867	38.7429	0	0	0	0
	Raw Data			Average	StDev	Mean SFC/ 10^6 Cells	St Error			t	p	SI	P1	P2	P3	Poisson
	1	2	3
Pepmix + polyI:C + anti-PD-1 Immunization
Negative Control 2×10^5 Mononuclear Cells	13	9	8	10	2.64575	0	7	10.8012	2.16025	0	0.5	1	0.208444	0.66718	0.779779	0.551801
Mus_002 Mut 70 + 2×10^5 Mononuclear Cells	21	12	10	14.3333	5.85947	21.6667	34.3333	18.5592	3.71184	1.16743	0.16663	1.43333	0.00158826	0.303224	0.54207	0.282294
Mus_002 Mut 71 + 2×10^5 Mononuclear Cells	16	19	17	17.3333	1.52753	36.6667	2.33333	8.81917	1.76383	4.15761	0.0111452	1.73333	0.0487404	0.0071865	0.0270416	0.0276562
Mus_002 Mut 72 + 2×10^5 Mononuclear Cells	24	32	22	26	5.2915	80	28	17.0783	3.41565	4.68432	0.00960659	2.6	0.000120122	2.4626e-08	0.000699651	0.000273266
Mus_002 Mut 73 + 2×10^5 Mononuclear Cells	30	30	31	30.3333	0.57735	101.667	0.333333	7.81736	1.56347	13.0052	0.0020451	3.03333	2.50995e-07	2.50995e-07	7.98379e-08	1.93943e-07
Mus_002 Mut 74 + 2×10^5 Mononuclear Cells	40	30	24	31.3333	8.0829	106.667	65.3333	24.5515	4.91031	4.3446	0.0171899	3.13333	7.3419e-13	2.50995e-07	0.000120122	4.01244e-05
Mus_002 Mut 75 + 2×10^5 Mononuclear Cells	21	18	21	20	1.73205	50	3	9.12871	1.82574	5.47723	0.00411596	2	0.00158826	0.0142776	0.00158826	0.00581804
Con A + 2×10^5 Mononuclear Cells	436	521	464	473.667	43.3167	2318.33	1876.33	125.277	25.0555	18.5056	0.00140532	47.3667	0	0	0	0
Pepmix + polyI:C + anti-CTLA-4 Immunization
Negative Control 2×10^5 Mononuclear Cells	10	10	3	7.66667	4.04145	0	16.3333	16.4992	3.29983	0	0.5	1	0.242973	0.242973	0.982183	0.489376
Mus_002 Mut 70 + 2×10^5 Mononuclear Cells	12	10	14	12	2	21.6667	4	13.0171	2.60342	1.66448	0.0984787	1.56522	0.0893748	0.242973	0.0253014	0.119216
Mus_002 Mut 71 + 2×10^5 Mononuclear Cells	10	13	15	12.6667	2.51661	25	6.33333	13.7437	2.74874	1.81902	0.0784188	1.65217	0.242973	0.0490706	0.0122849	0.101443
Mus_002 Mut 72 + 2×10^5 Mononuclear Cells	11	11	12	11.3333	0.57735	18.3333	0.333333	11.7851	2.35702	1.55563	0.127649	1.47826	0.15246	0.15246	0.0893748	0.131431
Mus_002 Mut 73 + 2×10^5 Mononuclear Cells	20	11	15	15.3333	4.50925	38.3333	20.3333	17.4801	3.49603	2.19296	0.0470956	2	0.000147197	0.15246	0.0122849	0.054964
Mus_002 Mut 74 + 2×10^5 Mononuclear Cells	29	25	12	22	8.88819	71.6667	79	28.1859	5.63718	2.54264	0.0453358	2.86957	3.19196e-09	5.54671e-07	0.0893748	0.0297918
Mus_002 Mut 75 + 2×10^5 Mononuclear Cells	12	11	17	13.3333	3.21455	28.3333	10.3333	14.9071	2.98142	1.90066	0.0668707	1.73913	0.0893748	0.15246	0.00244426	0.0814263
Con A + 2×10^5 Mononuclear Cells	471	468	503	480.667	19.3993	2365	376.333	57.2033	11.4407	41.3437	0.000172511	62.6957	0	0	0	0
Figure 6D upper panel
peptide mix (boost) + polyI:C	polyI:C + anti-PD-1	peptide mix (boost) + polyI:C + anti-PD-1
148.5	66.5	178.5
138.5	36.5	203.5
123.5	51.5	173.5
Figure 6D lower panel
peptide mix (boost) + polyI:C	polyI:C + anti-PD-1	peptide mix (boost) + polyI:C + anti-PD-1
31.5	50	53.5
21.5	25	98.5
36.5	60	55

## Sheet: Figure 7
Figure 7B
polyI:C	Mut_48 + polyI:C	polyI:C + anti-PD-1	Mut_48 + polyI:C + anti-PD-1
1130000	1870000	703000	2910
1640000	1610000	153000	1970
211000	400000	21000	1930
537000	154000	10300	1380
361000	95500	8480	3960
Figure 7C
Time (days)	polyI:C						Mut_48 + polyI:C						polyI:C + anti-PD-1						Mut_48 + polyI:C + anti-PD-1
0	0	0	0	0	0	0	0	0	0	0	0	0	0	0	0	0	0	0	0	0	0	0	0
2	0.0322693	0.126608	0.0990225	0.0593655	0.0256709	0.0554092	0.0779517	0.0612244	0.0875897	0.108633	0.0762001	0.0519686	0.0788376	0.0964573	0.114232	0.0612244	0.0646675	0.126608	0.0425071	0.0635059	0.109185	0.0694558	0.0939368
4	0.0833674	0.135337	0.118263	0.159604	0.14247	0.132175	0.132175	0.0757663	0.0990225	0.0890282	0.108633	0.0964573	0.165363	0.097991	0.152594	0.0757663	0.0824479	0.169773	0.0638915	0.127219	0.112533	0.106446	0.0861668
6	0.188195	0.192999	0.223554	0.177295	0.199532	0.226237	0.133434	0.137903	0.173507	0.172756	0.23811	0.194619	0.286588	0.151905	0.200359	0.166825	0.177295	0.281365	0.163188	0.259136	0.26012	0.249432	0.214766
8	0.231666	0.219131	0.221778	0.259136	0.217378	0.285538	0.193808	0.196247	0.166825	0.186611	0.28764	0.253284	0.324972	0.257175	0.203689	0.209605	0.217378	0.335367	0.198707	0.308127	0.318162	0.334201	0.35077
10	0.23811	0.335367	0.207903	0.303736	0.393269	0.418449	0.281365	0.186611	0.11197	0.292941	0.358035	0.334201	0.33072	0.18347	0.137903	0.185822	0.228941	0.27314	0.201188	0.324972	0.415749	0.355603	0.245619
12	0.285538	0.347174	0.235334	0.318162	0.40772	0.419803	0.259136	0.153286	0.115374	0.173507	0.343604	0.218253	0.320421	0.226237	0.144458	0.193808	0.213036	0.33888	0.164636	0.345981	0.403744	0.384254	0.254253
14	0.289753	0.353181	0.239972	0.389388	0.621851	0.541068	0.277232	0.200359	0.335367	0.22534	0.479354	0.23811	0.364166	0.272124	0.0810814	0.197065	0.17426	0.351974	0.189787	0.284491	0.403744	0.467603	0.419803
16	0.259136	0.322691	0.27416	0.498866	0.665095	0.652282	0.393269	0.241845	0.402425	0.254253	0.691223	0.308127	0.45748	0.27314	0.129681	0.244672	0.289753	0.45748	0.185036	0.418449	0.479354	0.402425	0.331877
18	0.311449	0.340057	0.313676	0.573818	0.884573	0.76355	0.427989	0.249432	0.372866	0.23258	0.594089	0.297228	0.486797	0.275181	0.097478	0.280328	0.285538	0.358035	0.231666	0.446091	0.467603	0.440468	0.302645
20	0.313676	0.355603	0.315914	0.471987	1.43368	0.743528	0.552385	0.199532	0.397176	0.230756	0.909309	0.479354	0.423883	0.302645	0.0612244	0.277232	0.253284	0.473454	0.114802	0.277232	0.4913	0.429364	0.219131
22	0.178059	0.334201	0.200359	0.585586	1.09293	0.719967	0.712226	0.193808	0.315914	0.27416	0.991077	0.503442	0.402425	0.239972	0.0436961	0.217378	0.152594	0.34837	0.153286	0.187402	0.489796	0.494317	0.177295
24	0.139848	0.409051	0.341237	0.607864	1.0325	0.880124	0.891274	0.152594	0.113664	0.275181	0.802576	0.345981	0.370366	0.197065	0.049647	0.214766	0.204527	0.358035	0.128446	0.240907	0.361705	0.343604	0.172007
26	0.1212	0.359256	0.409051	0.562209	1.04989	0.993482	1.0827	0.149849	0.0829068	0.295079	0.802576	0.314793	0.314793	0.121793	0.0332596	0.23258	0.173507	0.244672	0.115948	0.111409	0.314793	0.364166	0.178059
28	0.108633	0.585586	0.312561	0.700718	1.3671	1.4491	1.33753	0.10699	0.101107	0.311449	0.929888	0.482322	0.156073	0.108084	0.0106534	0.211316	0.126608	0.277232	0.0944373	0.137903	0.353181	0.312561	0.126608
30	0.0740477	0.436282	0.406392	0.64143	1.48973	1.23462	1.46152	0.106446	0.0658433	0.288695	0.864671	0.385533	0.146464	0.134066	0	0.207903	0.163911	0.189787	0.0529854	0.0473955	0.294009	0.163188	0.079283
32	0.178059	0.755498	0.909309	0.974347	2.27175	2.38645	2.73462	0.0740477	0.119432	0.466148	1.0574	0.592381	0.258154	0.28347	0	0.258154	0.367878	0.336535	0.0337622	0	0.104825	0.132803	0.122985
34	0.22534	1.1825	1.73553	1.01775	1.99545	2.20554	3.42941	0.229847	0.181138	0.3881	1.80631	0.567165	0.314793	0.523859	0.0512981	0.250391	0.324972	0.485302	0.01575	0	0.109185	0.126608	0.191389
36	0.22534	1.1825	1.73553	1.01775	1.99545	2.20554	3.42941	0.242785	0.268082	0.570485	2.53629	0.983884	0.43907	0.755498	0.0366176	0.27412	0.291876	0.56355	0.0139963	0	0.12426	0.10216	0.113097
38	0.22534	1.1825	1.73553	1.01775	1.99545	2.20554	3.42941	0.0939368	0.155373	0.391973	2.53629	1.1	0.42907	0.777777	0.0296849	0.266093	0.122985	0.669061	0.0147102	0	0.0991681	0.0819907	0.103221
40	0.22534	1.1825	1.73553	1.01775	1.99545	2.20554	3.42941	0.097478	0.289753	0.447504	2.53629	1.1	0.345213	0.815171	0.134137	0.15699	0.135975	0.689907	0	0	0.0670332	0.0207616	0.0230315
42	0.22534	1.1825	1.73553	1.01775	1.99545	2.20554	3.42941	0.0458297	0.370366	0.425249	2.53629	1.1	0.213856	1.05239	0.104189	0.10269	0.121793	0.773694	0	0	0.0345257	0.0189881	0.0207616
44	0.22534	1.1825	1.73553	1.01775	1.99545	2.20554	3.42941	0.0407645	0.489796	0.657753	2.53629	1.1	0.200524	1.29111	0.106189	0.0296478	0.377899	1.08015	0	0	0	0	0.0209448
46	0.22534	1.1825	1.73553	1.01775	1.99545	2.20554	3.42941	0.0547093	0.575489	0.781874	2.53629	1.1	0.180524	1.32	0.0991888	0.013442	0.312561	1.1744	0	0	0	0	0.0126384
48	0.22534	1.1825	1.73553	1.01775	1.99545	2.20554	3.42941	0.0390701	0.80049	1.16903	2.53629	1.1	0.170524	1.90117	0.0891888	0.0315396	0.314793	1.11358	0	0	0	0	0.0105367
90																			0	0	0	0	0
Figure 7D
polyI:C	Mut_48 + polyI:C	polyI:C + anti-PD-1	Mut_48 + polyI:C + anti-PD-1
6.576	20.008	8.623	1.879
18.81	9.862	3.838	2.97
28.998	6.453	6.68	6.954
13.978	3.952	1.163	0.256
16.197	6.528	7.802	0.846
13.752	9.953	1.648	2.07
20.016	16.995	1.342	2.438
7.327	2.063	1.937	4.051
Figure 7E
	polyI:C + anti-PD-1			Mut_48 + polyI:C			Mut_48 + polyI:C + anti-PD-1
	Mean	SEM	N	Mean	SEM	N	Mean	SEM	N
Media	0	0.8	3	0	0.5	3	0	2.2	3
Mut_44	0	0.9	3	0	1.1	3	0	2.3	3
Mut_48	20	1.2	3	276.7	9.3	3	438.3	5.2	3
Mut_61	0	1.6	3	0	1.6	3	0	2.4	3
Mut_65	0	1.1	3	0	0.9	3	10	3.8	3
Mut_67	13.3	1.9	3	0	0.5	3	5	2.2	3
ConA	2081.7	7.1	3	2160	9.4	3	2055	17.3	3
Figure 7E ELISPOT plates
	Raw Data			Average	StDev	Mean SFC/ 10^6 Cells	St Error			t	p	SI	P1	P2	P3	Poisson
	1	2	3
polyI:C + anti-PD-1 Immunotherapy
Negative Control 2×10^5 Mononuclear Cells	11	9	10	10	1	0	1	4.08248	0.816497	0	0.5	1	0.41696	0.66718	0.54207	0.54207
Mus_002 Mut 44 + 2×10^5 Mononuclear Cells	7	7	5	6.33333	1.1547	-18.3333	1.33333	4.40959	0.881917	-4.15761	0.00738918	0.633333	0.869859	0.869859	0.970747	0.903488
Mus_002 Mut 48 + 2×10^5 Mononuclear Cells	13	13	16	14	1.73205	20	3	5.7735	1.1547	3.4641	0.0183207	1.4	0.208444	0.208444	0.0487404	0.155209
Mus_002 Mut 61 + 2×10^5 Mononuclear Cells	13	9	8	10	2.64575	0	7	8.16497	1.63299	0	0.5	1	0.208444	0.66718	0.779779	0.551801
Mus_002 Mut 65 + 2×10^5 Mononuclear Cells	8	10	7	8.33333	1.52753	-8.33333	2.33333	5.27046	1.05409	-1.58114	0.100087	0.833333	0.779779	0.54207	0.869859	0.730569
Mus_002 Mut 67 + 2×10^5 Mononuclear Cells	12	10	16	12.6667	3.05505	13.3333	9.33333	9.27961	1.85592	1.43684	0.133174	1.26667	0.303224	0.54207	0.0487404	0.298012
Con A + 2×10^5 Mononuclear Cells	429	437	413	426.333	12.2202	2081.67	149.333	35.3946	7.07892	58.8131	0.000131851	42.6333	0	0	0	0
Mut_48 + polyI:C Immunotherapy
Negative Control 2×10^5 Mononuclear Cells	6	7	7	6.66667	0.57735	0	0.333333	2.35702	0.471405	0	0.5	1	0.654715	0.499539	0.499539	0.551264
Mus_002 Mut 44 + 2×10^5 Mononuclear Cells	4	4	7	5	1.73205	-8.33333	3	5.27046	1.05409	-1.58114	0.116075	0.75	0.899116	0.899116	0.499539	0.765924
Mus_002 Mut 48 + 2×10^5 Mononuclear Cells	60	47	79	62	16.0935	276.667	259	46.4878	9.29755	5.95139	0.0134641	9.3	0	0	0	0
Mus_002 Mut 61 + 2×10^5 Mononuclear Cells	8	4	9	7	2.64575	1.66667	7	7.81736	1.56347	0.213201	0.424697	1.05	0.351753	0.899116	0.228598	0.493156
Mus_002 Mut 65 + 2×10^5 Mononuclear Cells	8	6	5	6.33333	1.52753	-1.66667	2.33333	4.71405	0.942809	-0.353553	0.375369	0.95	0.351753	0.654715	0.794373	0.60028
Mus_002 Mut 67 + 2×10^5 Mononuclear Cells	6	7	6	6.33333	0.57735	-1.66667	0.333333	2.35702	0.471405	-0.707107	0.259259	0.95	0.654715	0.499539	0.654715	0.60299
Con A + 2×10^5 Mononuclear Cells	450	420	446	438.667	16.2891	2160	265.333	47.052	9.4104	45.9067	0.000233337	65.8	0	0	0	0
Pepmix + polyI:C + anti-PD-1 Immunotherapy
Negative Control 2×10^5 Mononuclear Cells	22	10	16	16	6	0	36	24.4949	4.89898	0	0.5	1	0.0892266	0.956702	0.533255	0.526394
Mus_002 Mut 44 + 2×10^5 Mononuclear Cells	8	7	10	8.33333	1.52753	-38.3333	2.33333	17.873	3.5746	-2.14476	0.0752118	0.520833	0.99	0.995994	0.956702	0.980899
Mus_002 Mut 48 + 2×10^5 Mononuclear Cells	78	72	50	66.6667	14.7422	253.333	217.333	45.9468	9.18937	5.51362	0.00811719	4.16667	0	0	8.63065e-12	2.87688e-12
Mus_002 Mut 61 + 2×10^5 Mononuclear Cells	52	68	65	61.6667	8.5049	228.333	72.3333	30.0463	6.00925	7.59939	0.00122083	3.85417	8.19345e-13	0	0	2.73115e-13
Mus_002 Mut 65 + 2×10^5 Mononuclear Cells	5	7	5	5.66667	1.1547	-51.6667	1.33333	17.6383	3.52767	-2.92922	0.0457207	0.354167	0.9996	0.995994	0.9996	0.998398
Mus_002 Mut 67 + 2×10^5 Mononuclear Cells	10	13	10	11	1.73205	-25	3	18.0278	3.60555	-1.38675	0.141618	0.6875	0.956702	0.806878	0.956702	0.906761
Con A + 2×10^5 Mononuclear Cells	444	459	481	461.333	18.61	2226.67	346.333	56.4456	11.2891	39.448	9.49619e-05	28.8333	0	0	0	0
Mut_48 + polyI:C + anti-PD-1 Immunotherapy
Negative Control 2×10^5 Mononuclear Cells	14	15	10	13	2.64575	0	7	10.8012	2.16025	0	0.5	1	0.426955	0.324868	0.834188	0.528671
Mus_002 Mut 44 + 2×10^5 Mononuclear Cells	13	7	10	10	3	-15	9	11.547	2.3094	-1.29904	0.13238	0.769231	0.536895	0.974113	0.834188	0.781732
Mus_002 Mut 48 + 2×10^5 Mononuclear Cells	99	110	93	100.667	8.62168	438.333	74.3333	26.0342	5.20683	16.8368	0.000795036	7.74359	0	0	0	0
Mus_002 Mut 61 + 2×10^5 Mononuclear Cells	10	11	16	12.3333	3.21455	-3.33333	10.3333	12.0185	2.4037	-0.27735	0.397869	0.948718	0.834188	0.748318	0.236393	0.6063
Mus_002 Mut 65 + 2×10^5 Mononuclear Cells	21	15	9	15	6	10	36	18.9297	3.78594	0.528271	0.318476	1.15385	0.0250118	0.324868	0.900242	0.416707
Mus_002 Mut 67 + 2×10^5 Mononuclear Cells	17	13	12	14	2.64575	5	7	10.8012	2.16025	0.46291	0.333746	1.07692	0.164507	0.536895	0.646835	0.449412
Con A + 2×10^5 Mononuclear Cells	402	412	458	424	29.8664	2055	892	86.5544	17.3109	23.7423	0.000817584	32.6154	0	0	0	0
	Raw Data			Average	StDev	Mean SFC/ 10^6 Cells	St Error			t	p	SI	P1	P2	P3	Poisson
	1	2	3
polyI:C + anti-PD-1 Immunotherapy
Negative Control 2×10^5 Mononuclear Cells	6	13	8	9	3.60555	0	13	14.7196	2.94392	0	0.5	1	0.884309	0.124227	0.676103	0.561546
Mus_002 Mut 44 + 2×10^5 Mononuclear Cells	7	4	3	4.66667	2.08167	-21.6667	4.33333	12.0185	2.4037	-1.80278	0.0817173	0.518519	0.793219	0.978774	0.993768	0.92192
Mus_002 Mut 48 + 2×10^5 Mononuclear Cells	10	9	2	7	4.3589	-10	19	16.3299	3.26599	-0.612372	0.287244	0.777778	0.412592	0.544347	0.998766	0.651902
Mus_002 Mut 61 + 2×10^5 Mononuclear Cells	14	12	8	11.3333	3.05505	11.6667	9.33333	13.6423	2.72845	0.855186	0.22093	1.25926	0.0738508	0.196992	0.676103	0.315648
Mus_002 Mut 65 + 2×10^5 Mononuclear Cells	12	4	7	7.66667	4.04145	-6.66667	16.3333	15.6347	3.12694	-0.426401	0.346015	0.851852	0.196992	0.978774	0.793219	0.656328
Mus_002 Mut 67 + 2×10^5 Mononuclear Cells	13	4	4	7	5.19615	-10	27	18.2574	3.65148	-0.547723	0.30818	0.777778	0.124227	0.978774	0.978774	0.693925
Con A + 2×10^5 Mononuclear Cells	17	10	8	11.6667	4.72582	13.3333	22.3333	17.1594	3.43188	0.777029	0.241679	1.2963	0.0111059	0.412592	0.676103	0.3666
Mut_48 + polyI:C Immunotherapy
Negative Control 2×10^5 Mononuclear Cells	6	6	9	7	1.73205	0	3	7.07107	1.41421	0	0.5	1	0.699292	0.699292	0.270909	0.556497
Mus_002 Mut 44 + 2×10^5 Mononuclear Cells	5	6	5	5.33333	0.57735	-8.33333	0.333333	5.27046	1.05409	-1.58114	0.116075	0.761905	0.827008	0.699292	0.827008	0.784436
Mus_002 Mut 48 + 2×10^5 Mononuclear Cells	5	7	4	5.33333	1.52753	-8.33333	2.33333	6.66667	1.33333	-1.25	0.140212	0.761905	0.827008	0.550289	0.918235	0.765177
Mus_002 Mut 61 + 2×10^5 Mononuclear Cells	3	6	5	4.66667	1.52753	-11.6667	2.33333	6.66667	1.33333	-1.75	0.0780675	0.666667	0.970364	0.699292	0.827008	0.832221
Mus_002 Mut 65 + 2×10^5 Mononuclear Cells	7	10	15	10.6667	4.04145	18.3333	16.3333	12.693	2.53859	1.44437	0.126757	1.52381	0.550289	0.169504	0.0057172	0.241837
Mus_002 Mut 67 + 2×10^5 Mononuclear Cells	9	15	7	10.3333	4.16333	16.6667	17.3333	13.0171	2.60342	1.28037	0.150125	1.47619	0.270909	0.0057172	0.550289	0.275638
Con A + 2×10^5 Mononuclear Cells	11	18	24	17.6667	6.50641	53.3333	42.3333	19.4365	3.8873	2.74398	0.0481243	2.52381	0.0985208	0.000361784	3.88946e-07	0.032961
Pepmix + polyI:C + anti-PD-1 Immunotherapy
Negative Control 2×10^5 Mononuclear Cells	10	9	9	9.33333	0.57735	0	0.333333	2.35702	0.471405	0	0.5	1	0.456422	0.587386	0.587386	0.543731
Mus_002 Mut 44 + 2×10^5 Mononuclear Cells	6	4	5	5	1	-21.6667	1	3.33333	0.666667	-6.5	0.0030253	0.535714	0.903103	0.983252	0.955293	0.947216
Mus_002 Mut 48 + 2×10^5 Mononuclear Cells	8	5	6	6.33333	1.52753	-15	2.33333	4.71405	0.942809	-3.18198	0.0310735	0.678571	0.713673	0.955293	0.903103	0.857357
Mus_002 Mut 61 + 2×10^5 Mononuclear Cells	5	0	5	3.33333	2.88675	-30	8.33333	8.49837	1.69967	-3.53009	0.0320382	0.357143	0.955293	0.999912	0.955293	0.970166
Mus_002 Mut 65 + 2×10^5 Mononuclear Cells	4	8	26	12.6667	11.7189	16.6667	137.333	33.8707	6.77413	0.492068	0.335586	1.35714	0.983252	0.713673	5.52287e-06	0.565644
Mus_002 Mut 67 + 2×10^5 Mononuclear Cells	10	8	2	6.66667	4.16333	-13.3333	17.3333	12.1335	2.4267	-1.09888	0.191397	0.714286	0.456422	0.713673	0.999086	0.72306
Con A + 2×10^5 Mononuclear Cells	15	14	13	14	1	23.3333	1	3.33333	0.666667	7	0.00241695	1.5	0.0532864	0.0918957	0.14981	0.0983306
Mut_48 + polyI:C + anti-PD-1 Immunotherapy
Negative Control 2×10^5 Mononuclear Cells	9	2	2	4.33333	4.04145	0	16.3333	16.4992	3.29983	0	0.5	1	0.0330284	0.930007	0.930007	0.631014
Mus_002 Mut 44 + 2×10^5 Mononuclear Cells	4	1	8	4.33333	3.51188	0	12.3333	15.456	3.09121	0	0.5	1	0.628809	0.986876	0.0734965	0.563061
Mus_002 Mut 48 + 2×10^5 Mononuclear Cells	10	5	11	8.66667	3.21455	21.6667	10.3333	14.9071	2.98142	1.45344	0.111613	2	0.0135437	0.435997	0.00510032	0.151547
Mus_002 Mut 61 + 2×10^5 Mononuclear Cells	5	5	3	4.33333	1.1547	0	1.33333	12.1335	2.4267	0	0.5	1	0.435997	0.435997	0.80679	0.559594
Mus_002 Mut 65 + 2×10^5 Mononuclear Cells	6	5	9	6.66667	2.08167	11.6667	4.33333	13.1233	2.62467	0.889001	0.21983	1.53846	0.268893	0.435997	0.0330284	0.245973
Mus_002 Mut 67 + 2×10^5 Mononuclear Cells	1	2	2	1.66667	0.57735	-13.3333	0.333333	11.7851	2.35702	-1.13137	0.185683	0.384615	0.986876	0.930007	0.930007	0.948963
Con A + 2×10^5 Mononuclear Cells	10	1	4	5	4.58258	3.33333	21	17.6383	3.52767	0.188982	0.429722	1.15385	0.0135437	0.986876	0.628809	0.543076
Figure 7F left panel (Tconv)
polyI:C	Mut_48 + polyI:C	polyI:C + anti-PD-1	Mut_48 + polyI:C + anti-PD-1
493	482	755	706
767	661	213	396
377	498	607	464
424	418	285	413
162	194	476	249
232	218		99
97	212		479
173	41
Figure 7F middle panel (Treg)
polyI:C	Mut_48 + polyI:C	polyI:C + anti-PD-1	Mut_48 + polyI:C + anti-PD-1
143	166	415	183
136	340	103	76
75	108	249	290
135	142	112	115
144	122	100	289
193	85		75
51	74		59
154	20		165
Figure 7F right panel (CTL)
polyI:C	Mut_48 + polyI:C	polyI:C + anti-PD-1	Mut_48 + polyI:C + anti-PD-1
1680	727	98	4006
800	726	270	1623
654	400	1822	1348
928	614	494	1192
1150	1143	476	1492
1209	1396		2276
589	1336		1122
1238	544		2588
Figure 7G
polyI:C	Mut_48 + polyI:C	polyI:C + anti-PD-1	Mut_48 + polyI:C + anti-PD-1
2.909	0.698	0.959	0.748
3.096	2.781	1.121	1.831
1.229	1.708	0.731	0.975
6.35	3.24	1.68	1.038
1.975	2.373	4.869	1.734
2.613	1.558	1.941	0.502
1.337	1.188	2.249	0.948
9.228		1.952	1.139

## Sheet: Figure 9
Figure 9A
	polyI:C					Mut_48 + polyI:C					polyI:C + anti-PD-1					Mut_48 + polyI:C + anti-PD-1
1	0.00629423	0	0.0113222	0.0113222	0.00125885	0.00361266	0.00125885	0	0	0.00125885	0.00251397	0.00629423	0.00125885	0	0	0.00125885	0	0.00125885	0	0
2	0.921788	0.0981378	1	0.582868	0.0541899	0.0668529	0.0100745	0.0151024	0.0138361	0.0653631	0.0288641	0.743017	0.111918	0.0075419	0.0075419	0.0138361	0.0201117	0.0214153	0.0452514	0.0329609
3	0.10689	0.0780261	0.0944134	0.169832	0.208566	0.247672	0.138361	0.13203	0.17486	0.420857	0.197393	0.275605	0.3054	0.166108	0.139665	0.164804	0.238361	0.193669	0.342644	0.281192
4	0.00378026	0.0125884	0.00125885	0.0314711	0.0780261	0.0886406	0.0389199	0.0378026	0.0327747	0.0603352	0.0528864	0.0113222	0.0629423	0.0541899	0.0642458	0.041527	0.0314711	0.0402235	0.0780261	0.056797
5	0.00502793	0.00251397	0.00251397	0.00629423	0.0138361	0.00722533	0.00251397	0.00125885	0.00502793	0.00629423	0.00629423	0.0138361	0.00251397	0.00125885	0.00251397	0.00125885	0.00629423	0.00125885	0.00880819	0.00149534
6	0.0402235	0.0327747	0.0364991	0.049162	0.0502793	0.0722533	0.0378026	0.0301676	0.0314711	0.0515829	0.13203	0.0439479	0.145996	0.0541899	0.0880819	0.033892	0.0515829	0.0905028	0.16108	0.121229
7	0.0163501	0.172439	0.0301676	0.0616387	0.56797	0.391061	0.158473	0.206704	0.240223	0.18622	0.0579143	0.0151024	0.0653631	0.0100745	0.183613	0.303538	0.0629423	0.124581	0.124581	0.0642458
8	0.0075419	0.0214153	0.00629423	0.0277467	0.0439479	0.0379888	0.0579143	0.0439479	0.0201117	0.0743017	0.0163501	0.00629423	0.0163501	0.0176164	0.0314711	0.0378026	0.0214153	0.0553073	0.0227188	0.0270019
9	0.111918	0.0201117	0.0817505	0.0880819	0.00378026	0.00541899	0.00378026	0	0.00629423	0.00880819	0.00629423	0.083054	0.0100745	0.00502793	0.00378026	0.00378026	0.0100745	0.00125885	0.00378026	0
10	0.0075419	0.0314711	0.0075419	0.0277467	0.0227188	0.0903166	0.0793296	0.049162	0.0201117	0.0138361	0.104469	0	0.033892	0.0389199	0.13203	0.0364991	0.0314711	0.105773	0.0364991	0.0433892
11	0.0075419	0.00880819	0.0125884	0.0214153	0.0238361	0.0217877	0.0113222	0.00629423	0.0163501	0.0378026	0.0163501	0.0301676	0.0075419	0.0314711	0.0125884	0.0125884	0.0327747	0.0125884	0.0201117	0.0164618
12	0.00629423	0.0629423	0.0075419	0.0528864	0.0288641	0.0633147	0.0653631	0.0389199	0.041527	0.0502793	0.156052	0.0288641	0.167412	0.0629423	0.0968343	0.0931099	0.0541899	0.16108	0.169832	0.247672
13	0.0100745	0.13203	0.0125884	0.0515829	0.0251397	0.0867784	0.177467	0.283054	0.140968	0.0478585	0.199255	0.0075419	0.167412	0.119553	0.105773	0.0854749	0.0553073	0.206704	0.129609	0.148045
14	0.243948	0.0402235	0.277467	0.191806	0.0188082	0.0361266	0.0100745	0.0138361	0.00629423	0.0201117	0.0100745	0.173557	0.0579143	0.00629423	0.00629423	0.0113222	0.00125885	0.0138361	0.0553073	0.0329609
15	0.275605	0.0364991	0.153445	0.148417	0.033892	0.0234637	0.0227188	0.0214153	0.0465549	0.0729981	0.049162	0.301676	0.109497	0.0439479	0.0238361	0.0428305	0.0389199	0.075419	0.109497	0.106145
16	0	0	0	0.00251397	0	0	0.00629423	0	0	0.00125885	0.00125885	0	0.00378026	0.00251397	0.00378026	0.00378026	0.00629423	0	0.00125885	0
17	0.0277467	0.607076	0.0402235	0.145996	0.179888	0.112104	0.441341	0.595903	0.39851	0.201117	0.109497	0.00378026	0.0729981	0.0692737	0.0981378	0.221601	0.0515829	0.0780261	0.115829	0.182495
18	0.00125885	0.0238361	0.00251397	0.0201117	0.00502793	0.0234637	0.0188082	0.00251397	0.0188082	0.0151024	0.115829	0.00880819	0.0854749	0.105773	0.0629423	0.0301676	0.0743017	0.0666667	0.0703911	0.103166
19	0.00251397	0.13594	0.00502793	0.0389199	0.033892	0.0199255	0.204842	0.0793296	0.181192	0.124581	0.0176164	0.00251397	0.0251397	0.0541899	0.049162	0.0716946	0.049162	0.0251397	0.033892	0.050838
20	0.0364991	0.00880819	0.0327747	0.0351955	0.0264432	0.0253259	0.0163501	0.0100745	0.0238361	0.0201117	0.0478585	0.0629423	0.0553073	0.0541899	0.0452514	0.0378026	0.049162	0.0465549	0.0793296	0.0657356
21	0.0100745	0.140968	0.0301676	0.0566108	0.0837989	0.301676	0.149721	0.0918063	0.232775	0.24581	0.284916	0.0277467	0.188082	0.437616	0.513966	0.44879	0.631285	0.325885	0.100745	0.142086
22	0.00880819	0.173557	0.0075419	0.033892	0.033892	0.0795158	0.195531	0.169832	0.188082	0.0994413	0.227188	0.0075419	0.129609	0.467412	0.176164	0.138361	0.314711	0.184916	0.10689	0.107635
23	0.00502793	0.00125885	0.00629423	0.00251397	0.00125885	0	0.00378026	0.00125885	0.00378026	0.00125885	0.00125885	0.00629423	0.00378026	0.00251397	0	0.00378026	0	0.00629423	0.00378026	0.0044879
24	0	0.0201117	0.00251397	0.00502793	0.0201117	0.0579143	0.00880819	0.0314711	0.0201117	0.033892	0.0201117	0.00125885	0.0327747	0.0502793	0.0151024	0.0227188	0.0314711	0.0238361	0.041527	0.0270019
Figure 9B (Metacluster 2)
polyI:C	Mut_48 + polyI:C	polyI:C + anti-PD-1	Mut_48 + polyI:C + anti-PD-1
49.5	3.59	1.55	0.743
5.27	0.541	39.9	1.08
53.7	0.811	6.01	1.15
31.3	0.743	0.405	2.43
2.91	3.51	0.405	1.77
Figure 9B (Metacluster 1)
polyI:C	Mut_48 + polyI:C	polyI:C + anti-PD-1	Mut_48 + polyI:C + anti-PD-1
0.338	0.194	0.135	0.0676
0	0.0676	0.338	0
0.608	0	0.0676	0.0676
0.608	0	0	0
0.0676	0.0676	0	0
Figure 9B (Metacluster 14)
polyI:C	Mut_48 + polyI:C	polyI:C + anti-PD-1	Mut_48 + polyI:C + anti-PD-1
13.1	1.94	0.541	0.608
2.16	0.541	9.32	0.0676
14.9	0.743	3.11	0.743
10.3	0.338	0.338	2.97
1.01	1.08	0.338	1.77
Figure 9B (Metacluster 6)
polyI:C	Mut_48 + polyI:C	polyI:C + anti-PD-1	Mut_48 + polyI:C + anti-PD-1
2.16	3.88	7.09	1.82
1.76	2.03	2.36	2.77
1.96	1.62	7.84	4.86
2.64	1.69	2.91	8.65
2.7	2.77	4.73	6.51
Figure 9B (Metacluster 20)
polyI:C	Mut_48 + polyI:C	polyI:C + anti-PD-1	Mut_48 + polyI:C + anti-PD-1
1.96	1.36	2.57	2.03
0.473	0.878	3.38	2.64
1.76	0.541	2.97	2.5
1.89	1.28	2.91	4.26
1.42	1.08	2.43	3.53
Figure 9B (Metacluster 18)
polyI:C	Mut_48 + polyI:C	polyI:C + anti-PD-1	Mut_48 + polyI:C + anti-PD-1
0.0676	1.26	6.22	1.62
1.28	1.01	0.473	3.99
0.135	0.135	4.59	3.58
1.08	1.01	5.68	3.78
0.27	0.811	3.38	5.54
Figure 9B (Metacluster 8)
polyI:C	Mut_48 + polyI:C	polyI:C + anti-PD-1	Mut_48 + polyI:C + anti-PD-1
0.405	2.04	0.878	2.03
1.15	3.11	0.338	1.15
0.338	2.36	0.878	2.97
1.49	1.08	0.946	1.22
2.36	3.99	1.69	1.45
Figure 9B (Metacluster 9)
polyI:C	Mut_48 + polyI:C	polyI:C + anti-PD-1	Mut_48 + polyI:C + anti-PD-1
6.01	0.291	0.338	0.203
1.08	0.203	4.46	0.541
4.39	0	0.541	0.0676
4.73	0.338	0.27	0.203
0.203	0.473	0.203	0
Figure 9B (Metacluster 12)
polyI:C	Mut_48 + polyI:C	polyI:C + anti-PD-1	Mut_48 + polyI:C + anti-PD-1
0.338	3.4	8.38	5
3.38	3.51	1.55	2.91
0.405	2.09	8.99	8.65
2.84	2.23	3.38	9.12
1.55	2.7	5.2	13.3
Figure 9B (Metacluster 21)
polyI:C	Mut_48 + polyI:C	polyI:C + anti-PD-1	Mut_48 + polyI:C + anti-PD-1
0.541	16.2	15.3	24.1
7.57	8.04	1.49	33.9
1.62	4.93	10.1	17.5
3.04	12.5	23.5	5.41
4.5	13.2	27.6	7.63
Figure 9B (Metacluster 22)
polyI:C	Mut_48 + polyI:C	polyI:C + anti-PD-1	Mut_48 + polyI:C + anti-PD-1
0.473	4.27	12.2	7.43
9.32	10.5	0.405	16.9
0.405	9.12	6.96	9.93
1.82	10.1	25.1	5.74
1.82	5.34	9.46	5.78
Figure 9B (Metacluster 17)
polyI:C	Mut_48 + polyI:C	polyI:C + anti-PD-1	Mut_48 + polyI:C + anti-PD-1
1.49	6.02	5.88	11.9
32.6	23.7	0.203	2.77
2.16	32	3.92	4.19
7.84	21.4	3.72	6.22
9.66	10.8	5.27	9.8
Figure 9B (Metacluster 19)
polyI:C	Mut_48 + polyI:C	polyI:C + anti-PD-1	Mut_48 + polyI:C + anti-PD-1
0.135	1.07	0.946	3.85
7.3	11	0.135	2.64
0.27	4.26	1.35	1.35
2.09	9.73	2.91	1.82
1.82	6.69	2.64	2.73

## Sheet: Figure 10
Figure 10A
	polyI:C					Mut_48 + polyI:C					polyI:C + anti-PD-1					Mut_48 + polyI:C + anti-PD-1
1	0.00069302	0.00034702	0.00069302	0.00034702	0.00069302	0.00069302	0.00069302	0.00104209	0.00069302	0	0.00104209	0.00104209	0.00034702	0.00034702	0.00069302	0.00034702	0.00138604	0.00034702	0.00104209	0.00069302
2	0.224846	0.240246	0.25	0.223306	0.222793	0.238706	0.253593	0.235626	0.232033	0.233573	0.238706	0.208932	0.217146	0.220226	0.226899	0.205339	0.199692	0.195585	0.206879	0.188398
3	0.0985626	0.0882957	0.0841889	0.0893224	0.101129	0.0795688	0.0728953	0.0764887	0.0785421	0.0764887	0.0898357	0.0924025	0.0980493	0.103696	0.0862423	0.0949692	0.115503	0.0918891	0.114476	0.102156
4	0	0	0	0	0	0	0	0	0	0	0	0	0	0	0	0	0	0	0	0
5	0	0.00069302	0.00104209	0.00069302	0.00069302	0.00034702	0.00069302	0.00069302	0.00034702	0.00138604	0.00173511	0.00034702	0.00069302	0.00104209	0.00034702	0.00034702	0.00069302	0.00312115	0.00277721	0.00138604
6	0.00903491	0.00831622	0.00831622	0.00970226	0.00728953	0.00450719	0.0051848	0.00416324	0.00485626	0.00485626	0.013193	0.00693018	0.0051848	0.0104209	0.0114476	0.00554415	0.0110883	0.00693018	0.00764887	0.00903491
7	0.00207906	0.00069302	0.00104209	0.00173511	0.00069302	0.00138604	0.00034702	0.00138604	0.00069302	0.00069302	0.00069302	0.00242813	0.00173511	0.00173511	0.00138604	0.00173511	0.00173511	0.00069302	0.00069302	0.00034702
8	0.00034702	0.00034702	0.00034702	0	0.00034702	0	0	0	0	0	0	0.00069302	0.00034702	0	0	0	0	0	0	0
9	0.0128337	0.0201232	0.0169918	0.0177105	0.0218686	0.0183778	0.00934292	0.0177105	0.023922	0.0235626	0.023922	0.0194045	0.0128337	0.0173511	0.0107289	0.0204825	0.0187372	0.0201232	0.0173511	0.0197639
10	0	0	0	0	0	0	0	0	0	0	0	0	0	0.00034702	0	0	0	0	0	0
11	0.00069302	0.00312115	0.00034702	0.00242813	0.00069302	0.00242813	0.00069302	0.00104209	0.00173511	0.00347023	0.00173511	0.00347023	0.00207906	0.00242813	0.00207906	0.00347023	0.00312115	0.00242813	0.00416324	0.00277721
12	0.00485626	0.00104209	0.00242813	0.00347023	0.00104209	0.00069302	0.00626283	0.00693018	0.00416324	0.00138604	0.00626283	0.00416324	0.00450719	0.00764887	0.00795688	0.00831622	0.00173511	0.0166324	0.00347023	0.00693018
13	0	0	0	0	0	0	0	0	0	0	0	0	0.00034702	0.00034702	0.00034702	0.00034702	0	0	0	0
14	0.153491	0.140657	0.134497	0.144764	0.139117	0.157598	0.152977	0.154517	0.147844	0.151437	0.126283	0.158624	0.156571	0.129363	0.153491	0.158624	0.144251	0.155544	0.13963	0.148357
15	0.00416324	0.00693018	0.0107289	0.0169918	0.0142197	0.00657084	0.00867556	0.0110883	0.0166324	0.0145791	0.00590349	0.00970226	0.00970226	0.0135524	0.00867556	0.012115	0.012115	0.013193	0.0135524	0.023922
16	0.00034702	0.00104209	0.00104209	0.00138604	0.00138604	0.00104209	0.00069302	0.00069302	0.00104209	0.00034702	0.00104209	0.00104209	0.00069302	0.00069302	0.00104209	0.00034702	0.00173511	0.00069302	0.00069302	0.00138604
17	0	0	0	0	0	0	0	0	0	0	0	0	0	0.00104209	0	0	0	0	0	0
18	0	0.00069302	0	0	0	0.00034702	0	0	0	0	0.00069302	0	0.00034702	0.00069302	0	0	0	0.00034702	0	0.00104209
19	0	0	0	0	0	0	0	0	0	0	0	0	0	0	0	0	0	0	0	0
20	0.00034702	0.00104209	0.00034702	0.00034702	0.00034702	0.00034702	0.00034702	0.00069302	0.00034702	0.00069302	0.00104209	0.00069302	0.00069302	0.00034702	0.00104209	0.00104209	0.00104209	0.00207906	0.00069302	0.00277721
21	0.00034702	0	0	0.00034702	0	0.00034702	0	0.00069302	0.00034702	0	0.00069302	0	0.00069302	0.00138604	0.00034702	0	0	0.00242813	0	0.00207906
22	0	0	0	0	0	0	0	0	0	0	0	0	0	0.00034702	0.00034702	0	0	0	0	0.00034702
23	0.00104209	0	0.00138604	0.00104209	0.00069302	0	0.00104209	0.00069302	0.00034702	0.00069302	0.00069302	0.00347023	0.00069302	0.00034702	0.00034702	0.00034702	0.00034702	0.00104209	0.00034702	0.00207906
24	0	0	0	0	0	0	0	0.00034702	0	0	0	0	0.00034702	0	0	0	0	0	0	0
Figure 10B (Metacluster 6)
polyI:C	Mut_48 + polyI:C	polyI:C + anti-PD-1	Mut_48 + polyI:C + anti-PD-1
1.76	0.878	2.57	1.08
1.62	1.01	1.35	2.16
1.62	0.811	1.01	1.35
1.89	0.946	2.03	1.49
1.42	0.946	2.23	1.76
Figure 10B (Metacluster 20)
polyI:C	Mut_48 + polyI:C	polyI:C + anti-PD-1	Mut_48 + polyI:C + anti-PD-1
0.0676	0.0676	0.203	0.203
0.203	0.0676	0.135	0.203
0.0676	0.135	0.135	0.405
0.0676	0.0676	0.0676	0.135
0.0676	0.135	0.203	0.541
Figure 10B (Metacluster 12)
polyI:C	Mut_48 + polyI:C	polyI:C + anti-PD-1	Mut_48 + polyI:C + anti-PD-1
0.946	0.135	1.22	1.62
0.203	1.22	0.811	0.338
0.473	1.35	0.878	3.24
0.676	0.811	1.49	0.676
0.203	0.27	1.55	1.35
Figure 10B (Metacluster 21)
polyI:C	Mut_48 + polyI:C	polyI:C + anti-PD-1	Mut_48 + polyI:C + anti-PD-1
0.0676	0.0676	0.135	0
0	0	0	0
0	0.135	0.135	0.473
0.0676	0.0676	0.27	0
0	0	0.0676	0.405
Figure 10C
	polyI:C					Mut_48 + polyI:C					polyI:C + anti-PD-1					Mut_48 + polyI:C + anti-PD-1
1	0	0.00308043	0.0011194	0.00336235	0.00084163	0.00224295	0.00336235	0.00280265	0.0005597	0.00476783	0.0016791	0.00196103	0	0.0005597	0.00084163	0	0.0005597	0.00196103	0.00308043	0
2	0.25	0.236733	0.235904	0.22927	0.217247	0.231343	0.239635	0.194444	0.23466	0.230929	0.246683	0.241294	0.214345	0.21476	0.223466	0.192786	0.196103	0.218905	0.22471	0.218905
3	0.0207297	0.0201493	0.0218491	0.0204395	0.0201493	0.0173715	0.0176617	0.0269071	0.0156716	0.0156716	0.0162521	0.0224295	0.0336236	0.0330431	0.0269071	0.0443615	0.0350332	0.0215589	0.0165423	0.0291459
4	0.00028027	0.00028027	0	0.0005597	0.00028027	0	0	0	0	0.00028027	0	0.00028027	0	0.00028027	0	0.00028027	0	0.00028027	0.0005597	0
5	0.00364013	0.00308043	0.00224295	0.00364013	0.0053068	0.00140133	0.00140133	0.00224295	0.00308043	0.0041874	0.00364013	0.00364013	0.00476783	0.00924544	0.00617745	0.0156716	0.00895522	0.00392206	0.00336235	0.0053068
6	0.00196103	0.0041874	0.0016791	0.00364013	0.00252073	0.00224295	0.00252073	0.00224295	0.00252073	0.00140133	0.00140133	0.00364013	0.00729685	0.00978441	0.00392206	0.0103648	0.00364013	0.00447761	0.00505804	0.00729685
7	0.0016791	0.0005597	0.0005597	0.00028027	0.00028027	0.0011194	0	0	0.00084163	0.0005597	0	0	0.00140133	0.00140133	0.0011194	0.00364013	0.0011194	0.00084163	0	0.00140133
8	0	0.00028027	0	0.00028027	0	0	0	0	0	0	0	0	0	0	0	0	0.0005597	0	0.00028027	0
9	0.0179105	0.0305141	0.031675	0.034743	0.0260365	0.0352819	0.0299751	0.0646766	0.0322139	0.0277363	0.0162521	0.0249171	0.00978441	0.00812604	0.0126036	0.0053068	0.0269071	0.0243781	0.0252073	0.0156716
10	0	0	0	0	0.00028027	0	0	0	0	0	0	0	0	0	0	0	0	0	0.00028027	0
11	0.0005597	0.0005597	0.00084163	0.00224295	0.00084163	0.0005597	0.0005597	0.00364013	0.00028027	0.00084163	0.0011194	0.0016791	0.0016791	0.0005597	0.00084163	0.00252073	0.00252073	0.00224295	0.0011194	0.0016791
12	0.00028027	0.0005597	0.0016791	0.0005597	0	0.00028027	0.0005597	0.00028027	0.00028027	0.0005597	0.00084163	0.0011194	0.00084163	0.00280265	0.0005597	0.00224295	0.0011194	0.00224295	0.00084163	0.0041874
13	0	0	0	0	0	0.00028027	0	0	0	0	0	0	0	0	0	0	0	0	0.00028027	0.00028027
14	0.0990879	0.0439469	0.0480929	0.0358624	0.0995025	0.0427032	0.0451907	0.0439469	0.0592869	0.0341625	0.053068	0.0439469	0.112769	0.0966003	0.0986733	0.106551	0.0762852	0.0330431	0.0431177	0.0903814
15	0.0162521	0.0634328	0.064262	0.0737977	0.0392206	0.075456	0.0704809	0.068408	0.064262	0.0866501	0.0696517	0.0646766	0.0215589	0.0327944	0.0366915	0.0232587	0.0538972	0.090796	0.0841625	0.0344527
16	0	0	0	0	0	0	0	0	0	0	0	0	0	0	0	0.00028027	0	0	0	0
17	0	0.00028027	0	0	0	0	0	0	0	0	0	0	0	0	0	0.00028027	0	0.00028027	0	0
18	0	0	0.00028027	0	0	0.00028027	0	0	0	0	0.0011194	0.0011194	0.00028027	0.0005597	0	0	0	0.0011194	0.00196103	0.00084163
19	0	0	0	0	0	0	0	0	0	0	0	0	0.00028027	0	0	0	0	0	0	0
20	0.0016791	0.00336235	0.00252073	0.0041874	0.00140133	0.00196103	0.00084163	0.00364013	0.0005597	0.00392206	0.00196103	0.00280265	0.00505804	0.00392206	0.00280265	0.00617745	0.0064262	0.00505804	0.00336235	0.00447761
21	0.0005597	0.00028027	0	0	0	0.0005597	0	0	0.0005597	0.0005597	0	0.00028027	0.0011194	0	0	0.0005597	0	0.00084163	0.0005597	0
22	0	0	0	0	0	0.00028027	0	0	0	0	0	0	0	0	0	0	0	0.00028027	0	0
23	0	0.00308043	0.00196103	0.0016791	0.0005597	0.0005597	0.00252073	0.00140133	0	0.00224295	0.00084163	0.00084163	0	0	0	0.00028027	0.00140133	0.00224295	0	0.0005597
24	0	0	0	0.00028027	0	0.0005597	0	0	0.00028027	0	0	0	0	0	0	0	0	0	0.00028027	0
Figure 10D (Metacluster 6)
polyI:C	Mut_48 + polyI:C	polyI:C + anti-PD-1	Mut_48 + polyI:C + anti-PD-1
0.473	0.541	0.338	2.5
1.01	0.608	0.878	0.878
0.405	0.541	1.76	1.08
0.878	0.608	2.36	1.22
0.608	0.338	0.946	1.76
Figure 10D (Metacluster 20)
polyI:C	Mut_48 + polyI:C	polyI:C + anti-PD-1	Mut_48 + polyI:C + anti-PD-1
0.405	0.473	0.473	1.49
0.811	0.203	0.676	1.55
0.608	0.878	1.22	1.22
1.01	0.135	0.946	0.811
0.338	0.946	0.676	1.08
Figure 10D (Metacluster 12)
polyI:C	Mut_48 + polyI:C	polyI:C + anti-PD-1	Mut_48 + polyI:C + anti-PD-1
0.0676	0.0676	0.203	0.541
0.135	0.135	0.27	0.27
0.405	0.0676	0.203	0.541
0.135	0.0676	0.676	0.203
0	0.135	0.135	1.01
Figure 10D (Metacluster 21)
polyI:C	Mut_48 + polyI:C	polyI:C + anti-PD-1	Mut_48 + polyI:C + anti-PD-1
0.135	0.135	0	0.135
0.0676	0	0.0676	0
0	0	0.27	0.203
0	0.135	0	0.135
0	0.135	0	0

## Sheet: Figure 11
Figure 11A left panel
Time (days)	polyI:C						Mut_48 + polyI:C + anti-PD-1						Mut_48 + polyI:C + anti-PD-1 + anti-CD4						Mut_48 + polyI:C + anti-PD-1 + anti-CD4 + anti-CD40
0	0	0	0	0	0	0	0	0	0	0	0	0	0	0	0	0	0	0	0	0	0	0	0	0
2	0.0263074	0.0330101	0.0198617	0.0166792	0.0332596	0.0291869	0.0315396	0.0396296	0.0193344	0.0267374	0.0148559	0.0271722	0.0303481	0.017481	0.0315396	0.0382408	0.0267374	0.0248384	0.044907	0.0428023	0.0276116	0.0523061	0.0601045	0.0358235
4	0.0810814	0.0480317	0.035041	0.0727759	0.0861668	0.07973	0.0612244	0.0631218	0.0303481	0.049647	0.0422133	0.0436961	0.0727759	0.0550585	0.0719362	0.066635	0.0678344	0.0404787	0.0727759	0.0706888	0.0547093	0.104825	0.108633	0.0612244
6	0.226237	0.112533	0.138549	0.155373	0.196247	0.185036	0.210459	0.147812	0.122388	0.163911	0.101107	0.121793	0.23258	0.237182	0.128446	0.277232	0.151905	0.12002	0.118263	0.199532	0.126	0.137903	0.257175	0.15398
8	0.2139	0.18899	0.20621	0.220893	0.30047	0.24752	0.288695	0.337707	0.145125	0.234413	0.185036	0.165363	0.26012	0.270098	0.135337	0.27314	0.191389	0.139848	0.182691	0.192999	0.185036	0.199532	0.358035	0.205367
10	0.279293	0.217378	0.226237	0.256199	0.410385	0.272124	0.28764	0.303736	0.132803	0.347174	0.196247	0.162467	0.252317	0.285538	0.213036	0.282404	0.250391	0.202853	0.270098	0.281365	0.233495	0.337707	0.432122	0.256199
12	0.303736	0.20621	0.282404	0.315914	0.437674	0.294009	0.413061	0.343604	0.186611	0.451761	0.167559	0.205367	0.30047	0.37412	0.214766	0.451761	0.308127	0.191389	0.311449	0.292941	0.250391	0.322691	0.417097	0.262096
14	0.537863	0.289753	0.397176	0.291876	0.698812	0.391973	0.27314	0.312561	0.180365	0.391973	0.117682	0.118263	0.429364	0.35439	0.257759	0.430742	0.311449	0.318162	0.384254	0.334201	0.288695	0.371615	0.418449	0.302645
16	0.755498	0.434892	0.359256	0.345981	0.723859	0.433506	0.280328	0.334201	0.178059	0.401108	0.123584	0.122985	0.40895	0.397176	0.265928	0.6044	0.328605	0.389388	0.27314	0.262096	0.217378	0.272124	0.394569	0.231666
18	0.747504	0.433506	0.35077	0.360479	0.729723	0.437674	0.133434	0.193808	0.169773	0.255225	0.0914605	0.0783938	0.52626	0.500388	0.293847	0.552385	0.387598	0.495812	0.311449	0.278262	0.257175	0.292941	0.42252	0.256199
20	0.788047	0.56551	0.3881	0.315914	0.815171	0.464695	0.0727759	0.134066	0.141155	0.33072	0.0744749	0.07973	0.51423	0.386815	0.304957	0.536265	0.41958	0.510284	0.290813	0.264081	0.209605	0.253284	0.389388	0.262096
22	1.05239	0.761532	0.567165	0.471987	1.01043	0.661417	0.0642787	0.129681	0.145125	0.334201	0.0690481	0.0829068	0.567345	0.406392	0.324972	0.471987	0.405928	0.509275	0.276206	0.251353	0.175016	0.242785	0.399795	0.253284
24	1.04241	0.753494	0.577164	0.479354	1.0202	0.665095	0.02988	0.0757663	0.0589983	0.252317	0.0345257	0.0604763	0.569989	0.367878	0.318386	0.46324	0.434052	0.462038	0.263087	0.240907	0.18347	0.166093	0.414404	0.239972
26	1.3971	0.986278	0.864671	0.687449	1.29398	0.909309	0.0135792	0.046765	0.0385159	0.196247	0.0452132	0.0238234	0.645929	0.327263	0.278693	0.33056	0.419406	0.451204	0.175773	0.181913	0.118263	0.104289	0.296152	0.165363
28	1.55046	1.5183	0.913856	1.15566	1.5537	1.13976	0	0.0296478	0.024429	0.12002	0.0452132	0	0.639058	0.31895	0.296395	0.31674	0.395862	0.384729	0.138549	0.175773	0.118263	0.10216	0.233495	0.15398
30							0	0	0.0135792	0.0627392	0.0452132	0	0.684923	0.285538	0.312874	0.20679	0.420385	0.362453	0.124788	0.156073	0.101107	0.0662383	0.205367	0.115374
32							0	0	0.00444517	0.018308	0.0248384	0	0.679482	0.28705	0.294813	0.10953	0.445028	0.309485	0.103754	0.124185	0.0736221	0.057185	0.17126	0.0949396
34							0	0	0	0.00963408	0.0147102	0	0.723424	0.24695	0.304959	0.0918475	0.445082	0.299948	0.103221	0.126608	0.0690481	0.049647	0.163188	0.097991
36							0	0	0	0.00431571	0.00858024	0	0.729485	0.14596	0.311929	0.0672837	0.495062	0.27483	0.052645	0.101107	0.0428023	0.032762	0.121793	0.0783938
38							0	0	0	0	0.00431571	0	0.734192	0.023045	0.32849	0.0528751	0.48995	0.281293	0.0519686	0.097991	0.0296478	0.0363516	0.11197	0.0662383
40							0	0	0	0	0	0	0.719384	0.0094851	0.334958	0.0148586	0.53596	0.267039	0.0176444	0.0904823	0.00985469	0.0196849	0.067433	0.0604763
42							0	0	0	0	0	0	0.743238	0.0042851	0.323493	0.0069284	0.5569	0.266589	0.00868198	0.0608496	0	0	0.0330101	0.0215008
44							0	0	0	0	0	0	0.748394	0	0.319385	0.00249586	0.601928	0.230938	0	0.0455208	0	0	0.0345257	0.018646
46							0	0	0	0	0	0	0.789587	0	0.293848	0	0.62396	0.229938	0	0.0278331	0	0	0.0278331	0.0125077
48							0	0	0	0	0	0	0.795828	0	0.278839	0	0.610249	0.204829	0	0.0133058	0	0	0.0121208	0
Figure 11A right panel
Time (days)	polyI:C						Mut_48 + polyI:C + anti-PD-1						Mut_48 + polyI:C + anti-PD-1 + anti-CD8						Mut_48 + polyI:C + anti-PD-1 + anti-CD4 + anti-CD8 + anti-CD40
0	0	0	0	0	0	0	0	0	0	0	0	0	0	0	0	0	0	0	0	0	0	0	0	0
2	0.0263074	0.0330101	0.0198617	0.0166792	0.0332596	0.0291869	0.0315396	0.0396296	0.0193344	0.0267374	0.0148559	0.0271722	0.0363516	0.013442	0.0289583	0.018646	0.0230315	0.0455208	0.0198617	0.0616008	0.0499743	0.0252524	0.044907	0.0248384
4	0.0810814	0.0480317	0.035041	0.0727759	0.0861668	0.07973	0.0612244	0.0631218	0.0303481	0.049647	0.0422133	0.0436961	0.0731982	0.0770726	0.0686419	0.0473955	0.0404787	0.120609	0.0833674	0.0939368	0.0642787	0.0473955	0.108084	0.0810814
6	0.226237	0.112533	0.138549	0.155373	0.196247	0.185036	0.210459	0.147812	0.122388	0.163911	0.101107	0.121793	0.228037	0.159604	0.11085	0.0770726	0.137903	0.313676	0.108084	0.166825	0.166093	0.0856959	0.137903	0.215634
8	0.2139	0.18899	0.20621	0.220893	0.30047	0.24752	0.288695	0.337707	0.145125	0.234413	0.185036	0.165363	0.311449	0.336535	0.138549	0.163188	0.1212	0.37412	0.261107	0.162467	0.280328	0.136616	0.2139	0.261107
10	0.279293	0.217378	0.226237	0.256199	0.410385	0.272124	0.28764	0.303736	0.132803	0.347174	0.196247	0.162467	0.405066	0.398484	0.185822	0.172756	0.157479	0.389388	0.440468	0.244672	0.35439	0.119432	0.23811	0.256199
12	0.303736	0.20621	0.282404	0.315914	0.437674	0.294009	0.413061	0.343604	0.186611	0.451761	0.167559	0.205367	0.4913	0.386815	0.243727	0.192193	0.14247	0.51268	0.415749	0.23811	0.335367	0.128446	0.237182	0.291876
14	0.537863	0.289753	0.397176	0.291876	0.698812	0.391973	0.27314	0.312561	0.180365	0.391973	0.117682	0.118263	0.476398	0.544285	0.327263	0.237182	0.224446	0.602674	0.645034	0.277232	0.53308	0.166093	0.259136	0.419803
16	0.755498	0.434892	0.359256	0.345981	0.723859	0.433506	0.280328	0.334201	0.178059	0.401108	0.123584	0.122985	0.625381	0.67621	0.347174	0.426618	0.282404	0.802576	0.877905	0.467603	0.777777	0.205367	0.460357	0.450339
18	0.747504	0.433506	0.35077	0.360479	0.729723	0.437674	0.133434	0.193808	0.169773	0.255225	0.0914605	0.0783938	0.646841	0.723859	0.359256	0.541068	0.317037	0.893515	0.913856	0.489796	0.855922	0.237182	0.479354	0.515784
20	0.788047	0.56551	0.3881	0.315914	0.815171	0.464695	0.0727759	0.134066	0.141155	0.33072	0.0744749	0.07973	0.834309	1.16367	0.476398	0.9987	0.434892	1.161	0.962513	0.545899	0.918418	0.318162	0.53308	0.607864
22	1.05239	0.761532	0.567165	0.471987	1.01043	0.661417	0.0642787	0.129681	0.145125	0.334201	0.0690481	0.0829068	0.900262	1.43	0.5462	1.376	0.458917	1.207	1.43061	0.759517	1.2542	0.458917	0.927586	0.920704
24	1.04241	0.753494	0.577164	0.479354	1.0202	0.665095	0.02988	0.0757663	0.0589983	0.252317	0.0345257	0.0604763	1.0449	1.67	0.5589	1.438	0.447	1.49605	1.55695	0.889036	1.37306	0.552385	1.0449	1.04241
26	1.3971	0.986278	0.864671	0.687449	1.29398	0.909309	0.0135792	0.046765	0.0385159	0.196247	0.0452132	0.0238234	1.10839	1.78	0.7543	1.668	0.627	1.71812	1.53111	0.925288	1.38205	0.594089	1.02511	1.0776
28	1.55046	1.5183	0.913856	1.15566	1.5537	1.13976	0	0.0296478	0.024429	0.12002	0.0452132	0	1.13186	1.93	0.697	1.78	0.64	1.91605	2.08885	1.32	1.79557	0.880124	1.36115	1.43983
30							0	0	0.0135792	0.0627392	0.0452132	0
32							0	0	0.00444517	0.018308	0.0248384	0
34							0	0	0	0.00963408	0.0147102	0
36							0	0	0	0.00431571	0.00858024	0
38							0	0	0	0	0.00431571	0
40							0	0	0	0	0	0
42							0	0	0	0	0	0
44							0	0	0	0	0	0
46							0	0	0	0	0	0
48							0	0	0	0	0	0
Figure 11B
Time (days)	polyI:C						PADRE(X) + polyI:C						PADRE(X)-AAA-Mut_48.10 + polyI:C						PADRE(X) + polyI:C + anti-PD-1						PADRE(X)-AAA-Mut_48.10 + polyI:C + anti-PD-1						Mut_48.10 + polyI:C						PADRE(X) + Mut_48.10 + polyI:C + anti-PD-1
0	0	0	0	0	0	0	0	0	0	0	0	0	0	0	0	0	0	0	0	0	0	0	0	0	0	0	0	0	0		0	0	0	0	0	0	0	0	0	0	0	0
2	0.161031	0.128446	0.101107	0.0924457	0.131549	0.10269	0.0207824	0.01818	0.024914	0	0	0.0262523	0.0543616	0.02988	0	0.0554092	0.0642787	0.0430989	0.0635059	0.037967	0.04134	0	0.0410515	0.0340155	0.136616	0.0829068	0.103754	0.0575446	0		0.0461616	0.078652	0	0.0554092	0.0422622	0.0566323	0.0461616	0.078652	0	0.0554092	0.0422622	0.0566323
4	0.172007	0.244672	0.162467	0.147812	0.162467	0.208753	0.0411239	0.0814012	0.0748298	0.047219	0.0951396	0.0757461	0.106446	0.066635	0.0536705	0.10269	0.211316	0.114232	0.0954437	0.0842937	0.126	0.0442988	0.130302	0.101107	0.161748	0.0662383	0.0678344	0.0582685	0.100061		0.164851	0.0951513	0.0706151	0.10269	0.211316	0.143324	0.164851	0.0951513	0.192492	0.10269	0.211316	0.143324
6	0.256199	0.464695	0.278262	0.279293	0.237182	0.267078	0.06076	0.107995	0.0994881	0.0818848	0.127085	0.0703591	0.289753	0.418449	0.097991	0.192999	0.501914	0.165363	0.110293	0.163188	0.32222	0.242785	0.3654	0.234413	0.398484	0.163188	0.291876	0.105904	0.231666		0.289753	0.312023	0.106945	0.192999	0.326216	0.165363	0.289753	0.112023	0.292481	0.192999	0.426216	0.165363
8	0.390679	0.613084	0.309232	0.343604	0.272124	0.226237	0.100041	0.187288	0.127085	0.181461	0.269335	0.106256	0.464695	0.616581	0.115948	0.202853	0.525171	0.308127	0.134562	0.321645	0.63305	0.413061	0.590678	0.425249	0.311449	0.194619	0.258154	0.0838297	0.35439		0.421612	0.326152	0.105948	0.202853	0.38993	0.206422	0.349194	0.226152	0.329292	0.202853	0.28993	0.206422
10	0.440468	0.80049	0.536265	0.611341	0.353181	0.31929	0.205512	0.476611	0.30278	0.384506	0.490861	0.159364	1.07507	0.783884	0.139197	0.307026	0.729723	0.49583	0.183155	0.415195	0.84402	0.645198	0.609835	0.542675	0.49583	0.324972	0.362934	0.167559	0.460357		0.875065	0.635151	0.121695	0.307026	0.402306	0.39583	0.426151	0.335151	0.442993	0.307026	0.302306	0.39583
12	0.597513	0.889036	0.63248	0.741545	0.436282	0.634264	0.222043	0.662862	0.290214	0.324118	0.782738	0.14544	1.01775	0.949497	0.097478	0.270098	0.573818	0.415749	0.194098	0.424098	1.00395	0.660798	0.790298	0.586987	0.456046	0.280328	0.375377	0.190587	0.643231		1.31656	0.851517	0.097478	0.270098	0.612625	0.456643	0.616515	0.651517	0.31225	0.270098	0.412625	0.356643
14	0.541068	1.0325	0.643231	0.819398	0.558922	0.743528	0.278	0.820427	0.342646	0.337638	1.12974	0.187288	0.993482	0.950124	0.093438	0.292941	0.628924	0.520463	0.339582	0.548138	1.22499	0.779824	0.880124	0.629396	0.423883	0.291876	0.20621	0.152594	0.433506		1.26133	0.910203	0.110612	0.292941	0.631621	0.482662	0.833833	0.902014	0.324623	0.292941	0.631621	0.482662
16	0.520395	1.11618	0.834309	0.708376	0.62985	0.72581	0.345169	0.866293	0.40244	0.373738	1.32386	0.179002	1.16367	1.00314	0.126	0.361705	0.616581	0.625381	0.485098	0.56731	1.03958	0.660895	0.687449	0.67621	0.244672	0.2139	0.0949396	0.114232	0.24752		1.00515	0.900652	0.126	0.361705	0.643628	0.599424	0.805651	0.900652	0.126	0.361705	0.643628	0.599424
18	0.586094	1.65983	1.06495	0.769626	0.719906	0.797948	0.348976	0.831738	0.351529	0.389966	1.49158	0.235497	1.52149	1.04197	0.0924457	0.26012	0.665095	0.575489	0.558462	0.594517	1.42199	0.712945	0.560564	0.741545	0.150532	0.104289	0.0374233	0.0455208	0.207903		1.30052	1.30204	0.106264	0.26012	0.676263	0.575489	0.629919	0.864002	0.106264	0.26012	0.676263	0.575489
20	0.649597	1.64631	1.21935	0.871271	0.68705	0.83482	0.331447	0.682588	0.328991	0.348976	1.80286	0.236478	1.46776	1.01775	0.0390701	0.167559	0.6044	0.614831	0.621893	0.57133	1.34556	0.798513	0.53308	0.855922	0.200359	0.119432	0	0.0355614	0.1405		1.42095	1.58879	0.132165	0.167559	0.662363	0.614831	0.891914	0.870203	0.132165	0.167559	0.662363	0.614831
22	0.684098	1.74252	1.18936	0.989806	0.73593	0.920396	0.338885	0.615215	0.306269	0.343906	1.95943	0.223933	1.70084	1.03487	0.0404787	0.136616	0.618334	0.578842	0.694116	0.62897	1.59224	0.788695	0.668786	0.76355	0.10269	0.0340155	0	0	0.126		1.51106	1.61233	0.0984846	0.136616	0.626626	0.632662	0.906065	0.860202	0.0984846	0.136616	0.626626	0.632662
24	0.713339	1.80631	1.23586	1.09843	0.749583	1.0204	0.319292	0.733609	0.253579	0.315705	1.76506	0.218296	1.68025	1.00557	0.0382408	0.12002	0.628924	0.585586	0.721557	0.619976	1.94638	0.68047	0.751494	0.869888	0.0399113	0	0	0	0.161031		1.85955	2.21888	0.0788448	0.149902	0.606263	0.642662	1.06422	0.830209	0.0788448	0.149902	0.606263	0.642662
26	1.01531	1.54077	1.40012	1.08015	0.880124	1.1204	0.278	0.500517	0.218296	0.377752	1.93938	0.228704	1.73553	1.14099	0.0442988	0.0895112	0.577164	0.542675	0.750698	0.754157	1.84656	0.679586	0.948165	1.10298	0.0303481	0	0	0	0.181913		1.86512	1.89477	0.0805155	0.109942	0.577164	0.62101	0.965626	0.780201	0.0805155	0.109942	0.577164	0.62101
28	1.60618	1.5798	1.34341	1.31129	0.974347	1.2204	0.345169	0.48133	0.213671	0.431107	2.34885	0.196693	1.99683	1.34876	0	0.0627392	0.674349	0.607864	0.530496	0.581517	1.85098	0.690395	1.38805	0.99305	0	0	0	0	0.170515		2.01915	1.81918	0.07515	0.0980198	0.616627	0.802929	0.824096	0.600201	0.07515	0.0980198	0.616627	0.802929
30	2.2927	1.92726	1.47089	2.19328	1.48029	1.19879	0.355382	0.66091	0.208208	0.50866	2.71108	0.167817	2.11029	1.8941	0	0.066635	0.633849	1.09549	0.28606	0.360399	2.60598	0.758418	2.09676	0.920704	0	0	0	0	0.145793		2.49812	1.8941	0.0849161	0.0790292	0.633849	1.09549	0.789294	0.5662	0.0849161	0.0790292	0.606631	0.756262
32	2.49159	2.17293	1.67343	2.24262	1.70084	1.2542	0.403842	0.704735	0.253579	0.350251	3.15276	0.258761	2.25869	2.25881	0	0.0589983	0.711029	1.01195	0.139496	0.290598	2.70098	0.877777	2.4407	1.36115	0	0	0	0	0.109738		2.42988	2.25881	0.111847	0.0679923	0.706621	1.01195	0.459393	0.512636	0.111847	0.0679923	0.620626	0.744041
34	2.89856	3.11511	2.63652	2.71575	1.84604	1.22629	0.543824	1.01149	0.30861	0.733609	3.10877	0.266133	2.42005	2.04958	0	0.0464518	1.00483	1.61098	0.0869949	0.141155	3.0004	1.0878	2.9961	1.68367	0	0	0	0	0.0593655		2.56516	2.31548	0.106185	0.0662904	0.919905	1.26292	0.486634	0.489333	0.106185	0.0662904	0.606363	0.720699
36	3.06382	3.50139	4.61061	3.09966	2.44302	2.54079	0.585954	1.00374	0.369753	0.746221	3.10877	0.360564	2.35982	1.98503	0	0.0464518	1.32874	1.50999	0	0.07973	3.12111	1.1825	3.2004	1.92204	0	0	0	0	0.017481		2.35982	1.98503	0.122202	0.0656662	1.32874	1.50999	0.462939	0.493933	0.122202	0.0656662	0.556236	0.680211
38			6.14078	4.86291	3.36928	3.83483	0.615215	1.03497	0.461104	0.800327	3.10877	0.450452	2.9482	2.44593	0	0.0322693	1.40052	2.10985	0	0.0355614	3.5507	1.37008	3.3006	2.30112	0	0	0	0	0		2.9482	2.44593	0.148451	0.0683326	1.23307	2.09129	0.279328	0.432636	0.148451	0.0683326	0.59393	0.522442
40			7.40231	6.72603	4.3093	6.22222	0.983278	1.27491	0.515237	1.20668	3.10877	0.431107	3.39586	2.67759	0	0.0340155	1.74252	2.2098	0	0.0315396	3.3306	1.72855	3.95399	2.9961	0	0	0	0	0		3.39586	2.67759	0.189785	0.0598991	1.56627	2.09219	0.28923	0.31921	0.189785	0.0598991	0.540009	0.532922
42			10.7237	8.46925	6.80387	7.82333	1.67652	1.53561	0.682588	1.82196	3.10877	0.632095	3.69812	2.9981	0	0.0294167	1.8243	2.40989	0	0.0363516	3.60069	2.50494	3.8501	3.1003	0	0	0	0	0		3.69812	2.9981	0.164513	0.0546209	1.72998	1.92921	0.266263	0.332635	0.164513	0.0546209	0.544499	0.579297
44							1.69107	1.79906	0.831738	2.10788	3.10877	0.854671	3.987	3.09985	0	0	2.10999	2.69888	0	0.0390701	3.96809	2.95304	4.00395	3.49599	0	0	0	0	0		3.91515	3.09985	0.200052	0.0602264	2.03312	1.95929	0.19092	0.262939	0.200052	0.0602264	0.499643	0.52524
46							1.57354	2.04929	1.20087	3.04895	3.10877	0.940714	3.77585	3.39489	0	0	2.69696	2.5887	0	0.0355614	4.18878	3.35982	4.10982	3.3005	0	0	0	0	0		3.85495	3.39489	0.198451	0.0612226	2.46262	2.48293	0.192346	0.226235	0.198451	0.0612226	0.484544	0.566334
48							2.51137	2.07426	1.33007	3.80036	3.10877	1.05615	4.12388	3.29988	0	0	2.49398	2.70098	0	0	3.85098	3.60986	4.20985	3.70699	0	0	0	0	0		3.93455	3.29988	0.264512	0.0664216	2.49398	2.67295	0.0929824	0.209993	0.264512	0.0664216	0.424234	0.510993

[truncated: 8 more sheets: Figure S1, Figure S2, Figure S3, Figure S4, Figure S6, Figure S7, Figure S9, Figure S10]
